# Supplementary material for: Network Approaches to Integrate Analyses of Genetics and Metabolomics Data with Applications to Fetal Programming Studies
Source: Metabolites. 2022 Jun 2;12(6):512. doi: 10.3390/metabo12060512 (PMC9229972; doi:10.3390/metabo12060512)
Supplement: Supplementary file 1 [file metabolites-12-00512-s001.zip]

Archive with 8 entries (8 files):
- Supplement Figure S1 gly_aa.tiff
- Supplement Figure S2 CAS_565_70_8_nt.tiff
- Supplement Figure S3 triglycerides_01_lactate_12.tiff
- Supplement Figure S4 log_ac08_nefa_41.tiff
- Supplement File 1.html
- Supplement File 2.html
- Supplement Table S1.csv
- Supplement Table S2.csv
