# Supplementary material for: Network Approaches to Integrate Analyses of Genetics and Metabolomics Data with Applications to Fetal Programming Studies
Source: Metabolites. 2022 Jun 2;12(6):512. doi: 10.3390/metabo12060512 (PMC9229972; doi:10.3390/metabo12060512)
Supplement: Supplementary file 1 [file metabolites-12-00512-s001.zip › Supplement Table S1.csv]

Chr	Pos	Ref	Alt	RSID	Location	Gene	Build
chr1	10762489	G	A	rs60694428	intronic	CASZ1	GRCh38
chr1	70893462	G	T	rs77268000	intronic	PTGER3	GRCh38
chr1	75667569	A	G	rs60378926	intergenic	SLC44A5/ACADM	GRCh38
chr1	75744069	G	A	rs12123977	ncRNA_exonic	DLSTP1	GRCh38
chr1	75868161	G	A	rs2029681	intronic	MSH4	GRCh38
chr1	78645734	G	T	rs2148686	UTR3	IFI44L	GRCh38
chr1	119366585	A	C	rs3753266	intergenic	LINC01780/HAO2	GRCh38
chr1	151929625	T	C	rs2130525	intergenic	THEM4/S100A10	GRCh38
chr1	227568258	A	G	rs78646314	intronic	ZNF678	GRCh38
chr2	27508073	T	C	rs1260326	exonic	GCKR	GRCh38
chr2	27518370	T	C	rs780094	intronic	GCKR	GRCh38
chr2	34164178	C	G	rs143224655	ncRNA_intronic	LINC01317	GRCh38
chr2	58755472	A	G	rs10490094	ncRNA_intronic	LINC01122	GRCh38
chr2	64993776	T	C	rs2160387	intronic	SLC1A4	GRCh38
chr2	210048343	A	G	rs12470144	ncRNA_intronic	KANSL1L-AS1	GRCh38
chr2	210298858	C	T	rs2063310	intronic	MYL1	GRCh38
chr2	210678331	T	C	rs715	UTR3	CPS1	GRCh38
chr2	210685132	G	A	rs55932961	intergenic	CPS1/ERBB4	GRCh38
chr2	210723890	T	A	rs60285414	intergenic	CPS1/ERBB4	GRCh38
chr2	210735587	A	G	rs10932355	intergenic	CPS1/ERBB4	GRCh38
chr2	210743562	C	A	rs57364222	intergenic	CPS1/ERBB4	GRCh38
chr3	107896064	T	C	rs78538631	ncRNA_intronic	LINC00636	GRCh38
chr3	190854201	C	T	rs73192255	UTR3	GMNC	GRCh38
chr4	25398375	A	G	rs62409208	intronic	ANAPC4	GRCh38
chr4	43520110	TC	T	rs35802806	intergenic	LINC02383/LINC02475	GRCh38
chr4	162322472	CTGAG	C	rs138608768	intergenic	FSTL5/MIR4454	GRCh38
chr6	105582236	A	G	rs7742365	intergenic	PREP/PRDM1	GRCh38
chr6	111151040	A	T	rs1361425	intronic	SLC16A10	GRCh38
chr6	111428815	T	C	rs77238846	intronic	REV3L	GRCh38
chr6	160154334	G	A	rs11753995	intronic	SLC22A1	GRCh38
chr7	78415931	A	G	rs10953556	intronic	MAGI2	GRCh38
chr7	106057958	G	A	rs66521748	intergenic	CDHR3/SYPL1	GRCh38
chr8	2053637	T	G	rs4876236	intronic	MYOM2	GRCh38
chr9	6676953	C	T	rs1658943	intergenic	GLDC/KDM4C	GRCh38
chr10	17057017	T	C	rs11254351	intronic	CUBN	GRCh38
chr10	59706080	A	G	rs1171619	intronic	SLC16A9	GRCh38
chr10	59708831	G	T	rs1171616	intronic	SLC16A9	GRCh38
chr11	88587479	C	T	rs12419654	intronic	GRM5	GRCh38
chr11	116781775	A	G	rs7483863	intronic	ZPR1	GRCh38
chr17	6799616	G	GA	rs201535860	UTR3	TEKT1	GRCh38
chr19	32808913	TCTG	T	rs140268273	intronic	TDRD12	GRCh38
chr19	48700533	G	A	rs78430926	intronic	FUT2	GRCh38
chr20	6850588	A	G	rs6085694	intergenic	BMP2/LINC01428	GRCh38
