# Supplementary material for: Network Approaches to Integrate Analyses of Genetics and Metabolomics Data with Applications to Fetal Programming Studies
Source: Metabolites. 2022 Jun 2;12(6):512. doi: 10.3390/metabo12060512 (PMC9229972; doi:10.3390/metabo12060512)
Supplement: Supplementary file 1 [file metabolites-12-00512-s001.zip › Supplement Table S2.csv]

Build	Chr	Pos	Ref	Alt	RSID	Location	Gene	BETA	SE	P	Genomic_Inflation_Factor	Metabolite	Class
GRCh38	chr1	151874041	C	T	rs13320	UTR3	THEM4	-0.204535	0.0368672	2.89122e-08	0.897179863	Cordblood AC C8:1-OH/C6:1-DC	AC
GRCh38	chr1	151929625	T	C	rs2130525	intergenic	THEM4/S100A10	-0.215131	0.0385892	2.47653e-08	0.897179863	Cordblood AC C8:1-OH/C6:1-DC	AC
GRCh38	chr1	152002898	A	G	rs2999560	intergenic	S100A10/NBPF18P	-0.228425	0.0369332	6.2177e-10	0.897179863	Cordblood AC C8:1-OH/C6:1-DC	AC
GRCh38	chr1	152003594	C	T	rs2999534	intergenic	S100A10/NBPF18P	-0.205142	0.0363268	1.63151e-08	0.897179863	Cordblood AC C8:1-OH/C6:1-DC	AC
GRCh38	chr1	152009544	G	A	rs2932574	intergenic	S100A10/NBPF18P	-0.231314	0.0369296	3.76078e-10	0.897179863	Cordblood AC C8:1-OH/C6:1-DC	AC
GRCh38	chr1	152012071	G	A	rs2999561	intergenic	S100A10/NBPF18P	-0.21535	0.0369799	5.76534e-09	0.897179863	Cordblood AC C8:1-OH/C6:1-DC	AC
GRCh38	chr1	152014151	C	G	rs2999539	intergenic	S100A10/NBPF18P	-0.212916	0.03674	6.82391e-09	0.897179863	Cordblood AC C8:1-OH/C6:1-DC	AC
GRCh38	chr1	152014344	C	T	rs2932570	intergenic	S100A10/NBPF18P	-0.215103	0.037061	6.47487e-09	0.897179863	Cordblood AC C8:1-OH/C6:1-DC	AC
GRCh38	chr2	210009522	T	C	rs3738934	intronic	RPE	0.256786	0.0431846	2.7436e-09	0.897179863	Cordblood AC C8:1-OH/C6:1-DC	AC
GRCh38	chr2	210020298	C	T	rs7585265	UTR3	RPE	0.255243	0.0434414	4.21376e-09	0.897179863	Cordblood AC C8:1-OH/C6:1-DC	AC
GRCh38	chr2	210024352	A	ATTAT	rs200080121	intronic	KANSL1L	0.258115	0.0430407	2.01002e-09	0.897179863	Cordblood AC C8:1-OH/C6:1-DC	AC
GRCh38	chr2	210048343	A	G	rs12470144	ncRNA_intronic	KANSL1L-AS1	0.257287	0.042957	2.10606e-09	0.897179863	Cordblood AC C8:1-OH/C6:1-DC	AC
GRCh38	chr2	210087038	T	A	rs12617077	intronic	KANSL1L	0.254354	0.0459162	3.03301e-08	0.897179863	Cordblood AC C8:1-OH/C6:1-DC	AC
GRCh38	chr2	210142797	T	C	rs12613036	intronic	KANSL1L	0.270592	0.042616	2.1595e-10	0.897179863	Cordblood AC C8:1-OH/C6:1-DC	AC
GRCh38	chr2	210191933	C	T	rs7601356	intronic	ACADL	0.273585	0.0428144	1.6586e-10	0.897179863	Cordblood AC C8:1-OH/C6:1-DC	AC
GRCh38	chr2	210195326	T	G	rs2286963	exonic	ACADL	0.301785	0.0438252	5.73352e-12	0.897179863	Cordblood AC C8:1-OH/C6:1-DC	AC
GRCh38	chr2	210210185	T	C	rs3764913	intronic	ACADL	0.267226	0.0434686	7.8685e-10	0.897179863	Cordblood AC C8:1-OH/C6:1-DC	AC
GRCh38	chr2	210238721	G	T	rs7558218	intergenic	ACADL/MYL1	0.266501	0.0443129	1.80914e-09	0.897179863	Cordblood AC C8:1-OH/C6:1-DC	AC
GRCh38	chr11	88587479	C	T	rs12419654	intronic	GRM5	0.884873	0.14921	3.02208e-09	0.916711503	Cordblood Asparagine/Aspartic acid	AA
GRCh38	chr6	111275631	A	C	rs241005	UTR3	MFSD4B	0.888588	0.150355	3.42211e-09	0.913012996	Cordblood NEFA	FA
GRCh38	chr6	111327355	G	T	rs240973	intronic	REV3L	0.760827	0.135546	1.98788e-08	0.913012996	Cordblood NEFA	FA
GRCh38	chr6	111330942	T	G	rs490652	intronic	REV3L	0.745938	0.131221	1.31136e-08	0.913012996	Cordblood NEFA	FA
GRCh38	chr6	111334377	C	G	rs240952	intronic	REV3L	0.746185	0.131246	1.30522e-08	0.913012996	Cordblood NEFA	FA
GRCh38	chr6	111335711	T	C	rs240953	intronic	REV3L	0.764901	0.135768	1.76199e-08	0.913012996	Cordblood NEFA	FA
GRCh38	chr6	111341323	C	T	rs520544	intronic	REV3L	0.746076	0.131243	1.31058e-08	0.913012996	Cordblood NEFA	FA
GRCh38	chr6	111349871	G	A	rs240992	intronic	REV3L	0.765384	0.1358	1.73931e-08	0.913012996	Cordblood NEFA	FA
GRCh38	chr6	111357676	G	A	rs240996	intronic	REV3L	0.748715	0.131531	1.25341e-08	0.913012996	Cordblood NEFA	FA
GRCh38	chr6	111364632	T	C	rs17511027	intronic	REV3L	0.767859	0.136209	1.72661e-08	0.913012996	Cordblood NEFA	FA
GRCh38	chr6	111365780	G	A	rs17511006	intronic	REV3L	0.78118	0.14004	2.42943e-08	0.913012996	Cordblood NEFA	FA
GRCh38	chr6	111369045	T	C	rs116943293	intronic	REV3L	0.748141	0.131526	1.28421e-08	0.913012996	Cordblood NEFA	FA
GRCh38	chr6	111370642	T	C	rs76747622	intronic	REV3L	0.766725	0.136035	1.73796e-08	0.913012996	Cordblood NEFA	FA
GRCh38	chr6	111374696	G	A	rs3218600	exonic	REV3L	0.765131	0.135882	1.79319e-08	0.913012996	Cordblood NEFA	FA
GRCh38	chr6	111385804	C	A	rs114420559	intronic	REV3L	0.773138	0.132826	5.86044e-09	0.913012996	Cordblood NEFA	FA
GRCh38	chr6	111387543	A	T	rs17510754	intronic	REV3L	0.749349	0.131662	1.25945e-08	0.913012996	Cordblood NEFA	FA
GRCh38	chr6	111389485	T	C	rs17539476	intronic	REV3L	0.76785	0.136152	1.70404e-08	0.913012996	Cordblood NEFA	FA
GRCh38	chr6	111393600	G	A	rs17539406	intronic	REV3L	0.76785	0.136152	1.70404e-08	0.913012996	Cordblood NEFA	FA
GRCh38	chr6	111393700	TTTTA	T	rs375491408	intronic	REV3L	0.768088	0.136191	1.70275e-08	0.913012996	Cordblood NEFA	FA
GRCh38	chr6	111395615	G	A	rs117208641	intronic	REV3L	0.76785	0.136152	1.70404e-08	0.913012996	Cordblood NEFA	FA
GRCh38	chr6	111395865	T	C	rs114428210	intronic	REV3L	0.748687	0.131588	1.27317e-08	0.913012996	Cordblood NEFA	FA
GRCh38	chr6	111396025	C	T	rs116519959	intronic	REV3L	0.748687	0.131588	1.27317e-08	0.913012996	Cordblood NEFA	FA
GRCh38	chr6	111400542	G	A	rs115191956	intronic	REV3L	0.769234	0.136349	1.68432e-08	0.913012996	Cordblood NEFA	FA
GRCh38	chr6	111400655	C	T	rs116670293	intronic	REV3L	0.769426	0.136368	1.67821e-08	0.913012996	Cordblood NEFA	FA
GRCh38	chr6	111402909	G	C	rs116441429	intronic	REV3L	0.766659	0.136055	1.75121e-08	0.913012996	Cordblood NEFA	FA
GRCh38	chr6	111404086	C	T	rs17539364	intronic	REV3L	0.766394	0.136027	1.75953e-08	0.913012996	Cordblood NEFA	FA
GRCh38	chr6	111404433	A	T	rs17510627	intronic	REV3L	0.747477	0.131491	1.31095e-08	0.913012996	Cordblood NEFA	FA
GRCh38	chr6	111404960	G	C	rs17539357	intronic	REV3L	0.747383	0.131477	1.31168e-08	0.913012996	Cordblood NEFA	FA
GRCh38	chr6	111405408	A	T	rs3218575	intronic	REV3L	0.747475	0.131503	1.31511e-08	0.913012996	Cordblood NEFA	FA
GRCh38	chr6	111406818	A	C	rs117283966	intronic	REV3L	0.765307	0.136024	1.84138e-08	0.913012996	Cordblood NEFA	FA
GRCh38	chr6	111407066	C	T	rs116546765	intronic	REV3L	0.74636	0.131471	1.37075e-08	0.913012996	Cordblood NEFA	FA
GRCh38	chr6	111408159	C	G	rs116356022	intronic	REV3L	0.74714	0.13157	1.35775e-08	0.913012996	Cordblood NEFA	FA
GRCh38	chr6	111408354	G	A	rs140988591	intronic	REV3L	0.746175	0.131444	1.3726e-08	0.913012996	Cordblood NEFA	FA
GRCh38	chr6	111409832	A	G	rs77864958	intronic	REV3L	0.765265	0.136008	1.83781e-08	0.913012996	Cordblood NEFA	FA
GRCh38	chr6	111411688	C	T	rs17539309	intronic	REV3L	0.74629	0.131471	1.37521e-08	0.913012996	Cordblood NEFA	FA
GRCh38	chr6	111412592	T	G	rs149127913	intronic	REV3L	0.746726	0.131545	1.37419e-08	0.913012996	Cordblood NEFA	FA
GRCh38	chr6	111420902	G	A	rs149181772	intronic	REV3L	0.747165	0.131579	1.35929e-08	0.913012996	Cordblood NEFA	FA
GRCh38	chr6	111428021	G	A		intronic	REV3L	0.785671	0.131094	2.05788e-09	0.913012996	Cordblood NEFA	FA
GRCh38	chr6	111428815	T	C	rs77238846	intronic	REV3L	0.744926	0.131293	1.39689e-08	0.913012996	Cordblood NEFA	FA
GRCh38	chr6	111433352	A	C	rs115953449	intronic	REV3L	0.768931	0.136604	1.81352e-08	0.913012996	Cordblood NEFA	FA
GRCh38	chr6	111435939	G	A	rs116259914	intronic	REV3L	0.770102	0.136756	1.78965e-08	0.913012996	Cordblood NEFA	FA
GRCh38	chr6	111437500	C	T	rs138075937	intronic	REV3L	0.770105	0.136757	1.78949e-08	0.913012996	Cordblood NEFA	FA
GRCh38	chr6	111448446	C	T	rs114111761	intronic	REV3L	0.767181	0.13634	1.83389e-08	0.913012996	Cordblood NEFA	FA
GRCh38	chr6	111455951	C	T	rs17510436	intronic	REV3L	0.769715	0.136704	1.79669e-08	0.913012996	Cordblood NEFA	FA
GRCh38	chr6	111457741	T	C	rs148432338	intronic	REV3L	0.765386	0.136266	1.94454e-08	0.913012996	Cordblood NEFA	FA
GRCh38	chr6	111459927	A	G	rs145080025	intronic	REV3L	0.767374	0.136365	1.83013e-08	0.913012996	Cordblood NEFA	FA
GRCh38	chr6	111461290	C	T	rs115935885	intronic	REV3L	0.767907	0.136403	1.80548e-08	0.913012996	Cordblood NEFA	FA
GRCh38	chr6	111462110	G	C	rs78917406	intronic	REV3L	0.7672	0.13634	1.83257e-08	0.913012996	Cordblood NEFA	FA
GRCh38	chr6	111464614	TAAGAA	T	rs371537713	intronic	REV3L	0.768521	0.136547	1.82056e-08	0.913012996	Cordblood NEFA	FA
GRCh38	chr6	111470456	G	A	rs118148982	intronic	REV3L	0.767209	0.13634	1.83168e-08	0.913012996	Cordblood NEFA	FA
GRCh38	chr6	111474227	T	C	rs116858469	intronic	REV3L	0.76719	0.136339	1.83269e-08	0.913012996	Cordblood NEFA	FA
GRCh38	chr2	27508073	T	C	rs1260326	exonic	GCKR	-0.233246	0.0411464	1.43908e-08	0.904092844995847	Fasting 2-Hydroxybutyric acid	OA
GRCh38	chr7	78415931	A	G	rs10953556	intronic	MAGI2	0.297202	0.0525939	1.59625e-08	0.904092844995847	Fasting 2-Hydroxybutyric acid	OA
GRCh38	chr6	105582236	A	G	rs7742365	intergenic	PREP/PRDM1	-0.732093	0.125124	4.88758e-09	0.897395733148078	Fasting 3-Indolelactic acid	AA
GRCh38	chr19	48700403	C	T	rs111299903	intronic	FUT2	0.385823	0.0672177	9.47331e-09	0.910537204887293	Fasting 6-Deoxyhexose	CHO
GRCh38	chr19	48700476	A	G	rs111311275	intronic	FUT2	0.383311	0.0668935	1.00334e-08	0.910537204887293	Fasting 6-Deoxyhexose	CHO
GRCh38	chr19	48700482	A	G	rs137975940	intronic	FUT2	0.381441	0.0668912	1.18121e-08	0.910537204887293	Fasting 6-Deoxyhexose	CHO
GRCh38	chr19	48700533	G	A	rs78430926	intronic	FUT2	0.393964	0.0666247	3.35546e-09	0.910537204887293	Fasting 6-Deoxyhexose	CHO
GRCh38	chr19	48700621	A	G	rs58935689	intronic	FUT2	0.379567	0.0682087	2.62475e-08	0.910537204887293	Fasting 6-Deoxyhexose	CHO
GRCh38	chr19	48700764	A	C	rs57940795	intronic	FUT2	0.398349	0.066728	2.37644e-09	0.910537204887293	Fasting 6-Deoxyhexose	CHO
GRCh38	chr19	48700799	C	CA	rs61524388	intronic	FUT2	0.401199	0.0669382	2.05293e-09	0.910537204887293	Fasting 6-Deoxyhexose	CHO
GRCh38	chr1	75668573	T	C	rs7549167	intergenic	SLC44A5/ACADM	-0.261816	0.0456408	9.6681e-09	0.915121379	Fasting AC C10:1	AC
GRCh38	chr1	75671921	T	C	rs12134854	intergenic	SLC44A5/ACADM	-0.25191	0.0445094	1.51626e-08	0.915121379	Fasting AC C10:1	AC
GRCh38	chr1	75719623	G	A	rs7534754	intergenic	SLC44A5/ACADM	-0.255638	0.0459422	2.63156e-08	0.915121379	Fasting AC C10:1	AC
GRCh38	chr1	75721264	G	A	rs12091720	intergenic	SLC44A5/ACADM	-0.257116	0.0460842	2.41541e-08	0.915121379	Fasting AC C10:1	AC
GRCh38	chr1	75724261	G	T	rs61797339	upstream	ACADM	-0.256862	0.0456374	1.81966e-08	0.915121379	Fasting AC C10:1	AC
GRCh38	chr1	75726897	C	T	rs11161468	intronic	ACADM	-0.258201	0.0455902	1.48295e-08	0.915121379	Fasting AC C10:1	AC
GRCh38	chr1	75727080	C	T	rs1890451	intronic	ACADM	-0.258161	0.0455894	1.48979e-08	0.915121379	Fasting AC C10:1	AC
GRCh38	chr1	75728369	C	G	rs7524467	intronic	ACADM	-0.257335	0.0461398	2.44297e-08	0.915121379	Fasting AC C10:1	AC
GRCh38	chr1	75729746	T	TG	rs145024038	intronic	ACADM	-0.259302	0.0463083	2.15006e-08	0.915121379	Fasting AC C10:1	AC
GRCh38	chr1	75735983	C	G	rs4949877	intronic	ACADM	-0.258932	0.045578	1.33845e-08	0.915121379	Fasting AC C10:1	AC
GRCh38	chr1	75737771	A	G	rs4559448	intronic	ACADM	-0.258961	0.0455836	1.33896e-08	0.915121379	Fasting AC C10:1	AC
GRCh38	chr1	75737794	AT	A	rs200529519	intronic	ACADM	-0.261108	0.0463105	1.71836e-08	0.915121379	Fasting AC C10:1	AC
GRCh38	chr1	75738165	C	G	rs7539246	intronic	ACADM	-0.25907	0.0455779	1.31485e-08	0.915121379	Fasting AC C10:1	AC
GRCh38	chr1	75739958	C	A	rs12127402	intronic	ACADM	-0.258942	0.045575	1.33399e-08	0.915121379	Fasting AC C10:1	AC
GRCh38	chr1	75744069	G	A	rs12123977	ncRNA_exonic	DLSTP1	-0.258077	0.046122	2.19952e-08	0.915121379	Fasting AC C10:1	AC
GRCh38	chr1	75744792	C	T	rs11161511	ncRNA_exonic	DLSTP1	-0.258076	0.0461222	2.19999e-08	0.915121379	Fasting AC C10:1	AC
GRCh38	chr1	75747206	C	CT	rs398102889	intronic	ACADM	-0.259253	0.0456102	1.31508e-08	0.915121379	Fasting AC C10:1	AC
GRCh38	chr1	75748030	C	A	rs4949674	intronic	ACADM	-0.25809	0.0461217	2.19535e-08	0.915121379	Fasting AC C10:1	AC
GRCh38	chr1	75751412	G	A	rs12126607	intronic	ACADM	-0.258522	0.046121	2.07898e-08	0.915121379	Fasting AC C10:1	AC
GRCh38	chr1	75751484	G	A	rs4646961	intronic	ACADM	-0.257949	0.0460973	2.19676e-08	0.915121379	Fasting AC C10:1	AC
GRCh38	chr1	75751508	G	A	rs77773255	intronic	ACADM	-0.256212	0.0455929	1.91457e-08	0.915121379	Fasting AC C10:1	AC
GRCh38	chr1	75753133	A	C	rs10873685	intronic	ACADM	-0.258393	0.0455116	1.36667e-08	0.915121379	Fasting AC C10:1	AC
GRCh38	chr1	75756955	G	A	rs12126481	intronic	ACADM	-0.256154	0.0461195	2.7898e-08	0.915121379	Fasting AC C10:1	AC
GRCh38	chr1	75758325	C	T	rs2185152	intronic	ACADM	-0.258073	0.0461096	2.18166e-08	0.915121379	Fasting AC C10:1	AC
GRCh38	chr1	75759063	C	T	rs61622554	intronic	ACADM	-0.258947	0.0455621	1.32053e-08	0.915121379	Fasting AC C10:1	AC
GRCh38	chr1	75759398	A	C	rs17587071	intronic	ACADM	-0.258936	0.0455619	1.32222e-08	0.915121379	Fasting AC C10:1	AC
GRCh38	chr10	59706080	A	G	rs1171619	intronic	SLC16A9	0.309841	0.0553003	2.10817e-08	0.913109154	Fasting AC C2	AC
GRCh38	chr10	59707424	G	T	rs1171617	intronic	SLC16A9	0.333658	0.0521861	1.62015e-10	0.913109154	Fasting AC C2	AC
GRCh38	chr10	59708831	G	T	rs1171616	intronic	SLC16A9	0.331442	0.0521903	2.14416e-10	0.913109154	Fasting AC C2	AC
GRCh38	chr2	210675783	C	A	rs1047891	exonic	CPS1	0.354201	0.0405994	2.67844e-18	0.906204041	Fasting AC C6-DC/C8-OH	AC
GRCh38	chr2	210678331	T	C	rs715	UTR3	CPS1	0.327033	0.0428615	2.3476e-14	0.906204041	Fasting AC C6-DC/C8-OH	AC
GRCh38	chr2	210685132	G	A	rs55932961	intergenic	CPS1/ERBB4	0.295074	0.0512354	8.45255e-09	0.906204041	Fasting AC C6-DC/C8-OH	AC
GRCh38	chr2	210694812	G	A	rs7424145	intergenic	CPS1/ERBB4	0.290028	0.0508859	1.20106e-08	0.906204041	Fasting AC C6-DC/C8-OH	AC
GRCh38	chr2	210698200	C	T	rs72944180	intergenic	CPS1/ERBB4	0.289021	0.051048	1.49835e-08	0.906204041	Fasting AC C6-DC/C8-OH	AC
GRCh38	chr2	210700968	C	T	rs4673546	intergenic	CPS1/ERBB4	0.280926	0.0507154	3.03755e-08	0.906204041	Fasting AC C6-DC/C8-OH	AC
GRCh38	chr2	210701619	T	A	rs4560045	intergenic	CPS1/ERBB4	0.271847	0.0477332	1.23276e-08	0.906204041	Fasting AC C6-DC/C8-OH	AC
GRCh38	chr2	210704675	T	C	rs12613336	intergenic	CPS1/ERBB4	0.274437	0.0469878	5.20083e-09	0.906204041	Fasting AC C6-DC/C8-OH	AC
GRCh38	chr2	210706193	T	C	rs72946069	intergenic	CPS1/ERBB4	0.284155	0.0498947	1.23302e-08	0.906204041	Fasting AC C6-DC/C8-OH	AC
GRCh38	chr2	210707209	A	G	rs16844825	intergenic	CPS1/ERBB4	0.280609	0.0505698	2.87408e-08	0.906204041	Fasting AC C6-DC/C8-OH	AC
GRCh38	chr2	210714380	ATC	A	rs397725123	intergenic	CPS1/ERBB4	0.27846	0.0501204	2.76308e-08	0.906204041	Fasting AC C6-DC/C8-OH	AC
GRCh38	chr2	210715340	ATTAT	A	rs369583297	intergenic	CPS1/ERBB4	0.2818	0.050203	1.98617e-08	0.906204041	Fasting AC C6-DC/C8-OH	AC
GRCh38	chr2	210716418	T	C	rs3815630	intergenic	CPS1/ERBB4	0.288049	0.0501253	9.10602e-09	0.906204041	Fasting AC C6-DC/C8-OH	AC
GRCh38	chr2	210716521	C	T	rs16844839	intergenic	CPS1/ERBB4	0.28367	0.0500382	1.4357e-08	0.906204041	Fasting AC C6-DC/C8-OH	AC
GRCh38	chr2	210718298	C	T	rs10490322	intergenic	CPS1/ERBB4	0.283809	0.0500816	1.45379e-08	0.906204041	Fasting AC C6-DC/C8-OH	AC
GRCh38	chr2	210718377	C	T	rs72946100	intergenic	CPS1/ERBB4	0.285392	0.0501951	1.30319e-08	0.906204041	Fasting AC C6-DC/C8-OH	AC
GRCh38	chr2	210718529	G	A	rs10490323	intergenic	CPS1/ERBB4	0.283767	0.0500815	1.46077e-08	0.906204041	Fasting AC C6-DC/C8-OH	AC
GRCh38	chr2	210721721	C	T	rs72933859	intergenic	CPS1/ERBB4	0.282695	0.0500021	1.57071e-08	0.906204041	Fasting AC C6-DC/C8-OH	AC
GRCh38	chr2	210722907	C	T	rs16844862	intergenic	CPS1/ERBB4	0.281862	0.0500062	1.73506e-08	0.906204041	Fasting AC C6-DC/C8-OH	AC
GRCh38	chr2	210723454	C	T	rs72933867	intergenic	CPS1/ERBB4	0.28118	0.0499283	1.78469e-08	0.906204041	Fasting AC C6-DC/C8-OH	AC
GRCh38	chr2	210723890	T	A	rs60285414	intergenic	CPS1/ERBB4	0.281825	0.0497707	1.49218e-08	0.906204041	Fasting AC C6-DC/C8-OH	AC
GRCh38	chr2	210724326	G	A	rs72933873	intergenic	CPS1/ERBB4	0.277252	0.0499476	2.84256e-08	0.906204041	Fasting AC C6-DC/C8-OH	AC
GRCh38	chr2	210725783	G	A	rs72933879	intergenic	CPS1/ERBB4	0.280295	0.0497673	1.78007e-08	0.906204041	Fasting AC C6-DC/C8-OH	AC
GRCh38	chr2	210726730	G	GA	rs775497415	intergenic	CPS1/ERBB4	0.280219	0.049937	2.00636e-08	0.906204041	Fasting AC C6-DC/C8-OH	AC
GRCh38	chr2	210728613	G	T	rs56038715	intergenic	CPS1/ERBB4	0.278935	0.049886	2.25184e-08	0.906204041	Fasting AC C6-DC/C8-OH	AC
GRCh38	chr2	210728712	C	T	rs56404001	intergenic	CPS1/ERBB4	0.278409	0.0500416	2.64346e-08	0.906204041	Fasting AC C6-DC/C8-OH	AC
GRCh38	chr2	210728935	G	T	rs56090331	intergenic	CPS1/ERBB4	0.278936	0.0498864	2.25222e-08	0.906204041	Fasting AC C6-DC/C8-OH	AC
GRCh38	chr2	210731732	CAAAG	C	rs374454325	intergenic	CPS1/ERBB4	0.276264	0.0494947	2.38206e-08	0.906204041	Fasting AC C6-DC/C8-OH	AC
GRCh38	chr2	210731774	G	A	rs11680929	intergenic	CPS1/ERBB4	0.275078	0.0494581	2.66932e-08	0.906204041	Fasting AC C6-DC/C8-OH	AC
GRCh38	chr2	210735022	C	T	rs10192282	intergenic	CPS1/ERBB4	0.262187	0.0453575	7.44978e-09	0.906204041	Fasting AC C6-DC/C8-OH	AC
GRCh38	chr2	210738022	G	T	rs67868327	intergenic	CPS1/ERBB4	0.258897	0.0466137	2.79053e-08	0.906204041	Fasting AC C6-DC/C8-OH	AC
GRCh38	chr2	210739726	C	A	rs57548804	intergenic	CPS1/ERBB4	0.258906	0.0466151	2.78983e-08	0.906204041	Fasting AC C6-DC/C8-OH	AC
GRCh38	chr2	210744560	G	GC	rs147407725	intergenic	CPS1/ERBB4	0.259221	0.0466878	2.82055e-08	0.906204041	Fasting AC C6-DC/C8-OH	AC
GRCh38	chr9	6676953	C	T	rs1658943	intergenic	GLDC/KDM4C	-0.284692	0.051199	2.69003e-08	0.906204041	Fasting AC C6-DC/C8-OH	AC
GRCh38	chr1	75640990	T	C	rs211718	intergenic	SLC44A5/ACADM	0.322256	0.0455406	1.48121e-12	0.917603791	Fasting AC C8	AC
GRCh38	chr1	75641276	T	A	rs380075	intergenic	SLC44A5/ACADM	0.32931	0.0461106	9.21464e-13	0.917603791	Fasting AC C8	AC
GRCh38	chr1	75641277	T	C	rs385897	intergenic	SLC44A5/ACADM	0.329306	0.0461105	9.22038e-13	0.917603791	Fasting AC C8	AC
GRCh38	chr1	75641284	G	A	rs211717	intergenic	SLC44A5/ACADM	0.329334	0.0461113	9.18801e-13	0.917603791	Fasting AC C8	AC
GRCh38	chr1	75648085	T	C	rs437298	intergenic	SLC44A5/ACADM	0.342383	0.0482331	1.26105e-12	0.917603791	Fasting AC C8	AC
GRCh38	chr1	75650869	T	C	rs448710	intergenic	SLC44A5/ACADM	0.329412	0.0461066	9.02717e-13	0.917603791	Fasting AC C8	AC
GRCh38	chr1	75653343	A	G	rs416420	intergenic	SLC44A5/ACADM	0.335706	0.0463008	4.15108e-13	0.917603791	Fasting AC C8	AC
GRCh38	chr1	75653385	T	G	rs435039	intergenic	SLC44A5/ACADM	0.342971	0.0482472	1.17207e-12	0.917603791	Fasting AC C8	AC
GRCh38	chr1	75654745	T	G	rs441109	intergenic	SLC44A5/ACADM	0.341478	0.0477552	8.63946e-13	0.917603791	Fasting AC C8	AC
GRCh38	chr1	75658288	C	G	rs6672180	intergenic	SLC44A5/ACADM	-0.323538	0.0456999	1.44563e-12	0.917603791	Fasting AC C8	AC
GRCh38	chr1	75665707	C	G	rs4949872	intergenic	SLC44A5/ACADM	-0.348656	0.0480457	3.96505e-13	0.917603791	Fasting AC C8	AC
GRCh38	chr1	75666385	C	A	rs11163924	intergenic	SLC44A5/ACADM	-0.345407	0.0473895	3.12973e-13	0.917603791	Fasting AC C8	AC
GRCh38	chr1	75667569	A	G	rs60378926	intergenic	SLC44A5/ACADM	-0.348438	0.0480571	4.15243e-13	0.917603791	Fasting AC C8	AC
GRCh38	chr1	75668573	T	C	rs7549167	intergenic	SLC44A5/ACADM	-0.338466	0.0458481	1.55531e-13	0.917603791	Fasting AC C8	AC
GRCh38	chr1	75670261	A	G	rs7552404	intergenic	SLC44A5/ACADM	-0.333348	0.0458303	3.50237e-13	0.917603791	Fasting AC C8	AC
GRCh38	chr1	75671921	T	C	rs12134854	intergenic	SLC44A5/ACADM	-0.317399	0.0447512	1.31685e-12	0.917603791	Fasting AC C8	AC
GRCh38	chr1	75673581	G	A	rs7548962	intergenic	SLC44A5/ACADM	-0.333175	0.0458273	3.58865e-13	0.917603791	Fasting AC C8	AC
GRCh38	chr1	75674588	G	A	rs6593585	intergenic	SLC44A5/ACADM	-0.333169	0.0458291	3.59988e-13	0.917603791	Fasting AC C8	AC
GRCh38	chr1	75674626	C	CCA	rs199885381	intergenic	SLC44A5/ACADM	-0.328931	0.0459246	7.92723e-13	0.917603791	Fasting AC C8	AC
GRCh38	chr1	75677773	T	C	rs7516122	intergenic	SLC44A5/ACADM	-0.345557	0.0475126	3.51711e-13	0.917603791	Fasting AC C8	AC
GRCh38	chr1	75678488	T	C	rs7518999	intergenic	SLC44A5/ACADM	-0.332268	0.0457966	4.00791e-13	0.917603791	Fasting AC C8	AC
GRCh38	chr1	75678774	C	T	rs61797307	intergenic	SLC44A5/ACADM	-0.331824	0.0457926	4.28552e-13	0.917603791	Fasting AC C8	AC
GRCh38	chr1	75678889	A	G	rs149708706	intergenic	SLC44A5/ACADM	-0.331843	0.0457855	4.23688e-13	0.917603791	Fasting AC C8	AC
GRCh38	chr1	75680827	GT	G	rs768836025	intergenic	SLC44A5/ACADM	-0.344919	0.0475167	3.90232e-13	0.917603791	Fasting AC C8	AC
GRCh38	chr1	75681641	G	A	rs373237743	intergenic	SLC44A5/ACADM	-0.335538	0.0460211	3.07744e-13	0.917603791	Fasting AC C8	AC
GRCh38	chr1	75682788	C	A	rs12087626	intergenic	SLC44A5/ACADM	-0.336216	0.0460507	2.85655e-13	0.917603791	Fasting AC C8	AC
GRCh38	chr1	75684064	G	A	rs12085123	intergenic	SLC44A5/ACADM	-0.329714	0.04607	8.25796e-13	0.917603791	Fasting AC C8	AC
GRCh38	chr1	75685568	C	T	rs11163961	intergenic	SLC44A5/ACADM	-0.337009	0.0462577	3.20587e-13	0.917603791	Fasting AC C8	AC
GRCh38	chr1	75687391	C	T	rs1855136	intergenic	SLC44A5/ACADM	-0.344404	0.0478096	5.8617e-13	0.917603791	Fasting AC C8	AC
GRCh38	chr1	75688484	CCTT	C	rs72469474	intergenic	SLC44A5/ACADM	-0.34438	0.0478065	5.86323e-13	0.917603791	Fasting AC C8	AC
GRCh38	chr1	75688745	G	A	rs7518038	intergenic	SLC44A5/ACADM	-0.329787	0.0459273	6.93822e-13	0.917603791	Fasting AC C8	AC
GRCh38	chr1	75693513	G	A	rs1498316	intergenic	SLC44A5/ACADM	-0.346767	0.0476561	3.42753e-13	0.917603791	Fasting AC C8	AC
GRCh38	chr1	75693540	G	A	rs1498315	intergenic	SLC44A5/ACADM	-0.334767	0.0458442	2.82926e-13	0.917603791	Fasting AC C8	AC
GRCh38	chr1	75694764	A	C	rs7533888	intergenic	SLC44A5/ACADM	-0.335204	0.0458306	2.59317e-13	0.917603791	Fasting AC C8	AC
GRCh38	chr1	75696204	T	C	rs4949874	intergenic	SLC44A5/ACADM	-0.340121	0.0459539	1.34812e-13	0.917603791	Fasting AC C8	AC
GRCh38	chr1	75698704	C	T	rs6688749	intergenic	SLC44A5/ACADM	-0.33529	0.0458324	2.5628e-13	0.917603791	Fasting AC C8	AC
GRCh38	chr1	75700303	T	C	rs12118698	intergenic	SLC44A5/ACADM	-0.335278	0.0458326	2.56845e-13	0.917603791	Fasting AC C8	AC
GRCh38	chr1	75700872	T	C	rs61797335	intergenic	SLC44A5/ACADM	-0.350162	0.0480308	3.09142e-13	0.917603791	Fasting AC C8	AC
GRCh38	chr1	75701161	C	G	rs7550949	intergenic	SLC44A5/ACADM	-0.335261	0.0458301	2.56794e-13	0.917603791	Fasting AC C8	AC
GRCh38	chr1	75702115	A	T	rs11164014	intergenic	SLC44A5/ACADM	-0.349365	0.0475774	2.08735e-13	0.917603791	Fasting AC C8	AC
GRCh38	chr1	75702239	T	C	rs76963882	intergenic	SLC44A5/ACADM	-0.336508	0.0459945	2.54981e-13	0.917603791	Fasting AC C8	AC
GRCh38	chr1	75702655	A	G	rs61797337	intergenic	SLC44A5/ACADM	-0.336523	0.0458361	2.10628e-13	0.917603791	Fasting AC C8	AC
GRCh38	chr1	75707395	G	A	rs4949875	intergenic	SLC44A5/ACADM	-0.349752	0.0475242	1.84674e-13	0.917603791	Fasting AC C8	AC
GRCh38	chr1	75707692	C	T	rs4949876	intergenic	SLC44A5/ACADM	-0.336475	0.0458317	2.11168e-13	0.917603791	Fasting AC C8	AC
GRCh38	chr1	75708059	A	G	rs7513559	intergenic	SLC44A5/ACADM	-0.349768	0.0475247	1.84323e-13	0.917603791	Fasting AC C8	AC
GRCh38	chr1	75711647	G	A	rs942270	intergenic	SLC44A5/ACADM	-0.350642	0.0480142	2.81658e-13	0.917603791	Fasting AC C8	AC
GRCh38	chr1	75712164	C	T	rs1498312	intergenic	SLC44A5/ACADM	-0.336729	0.0458308	2.02373e-13	0.917603791	Fasting AC C8	AC
GRCh38	chr1	75713902	A	G	rs2133134	intergenic	SLC44A5/ACADM	-0.348564	0.047538	2.26198e-13	0.917603791	Fasting AC C8	AC
GRCh38	chr1	75716827	T	C	rs11161437	intergenic	SLC44A5/ACADM	-0.348025	0.0473983	2.09528e-13	0.917603791	Fasting AC C8	AC
GRCh38	chr1	75719623	G	A	rs7534754	intergenic	SLC44A5/ACADM	-0.340469	0.0461876	1.68792e-13	0.917603791	Fasting AC C8	AC
GRCh38	chr1	75721264	G	A	rs12091720	intergenic	SLC44A5/ACADM	-0.342072	0.046318	1.52131e-13	0.917603791	Fasting AC C8	AC
GRCh38	chr1	75724261	G	T	rs61797339	upstream	ACADM	-0.343705	0.0458815	6.82769e-14	0.917603791	Fasting AC C8	AC
GRCh38	chr1	75726897	C	T	rs11161468	intronic	ACADM	-0.342818	0.0458181	7.31219e-14	0.917603791	Fasting AC C8	AC
GRCh38	chr1	75727080	C	T	rs1890451	intronic	ACADM	-0.342811	0.0458179	7.31799e-14	0.917603791	Fasting AC C8	AC
GRCh38	chr1	75728369	C	G	rs7524467	intronic	ACADM	-0.343976	0.0463693	1.18749e-13	0.917603791	Fasting AC C8	AC
GRCh38	chr1	75729746	T	TG	rs145024038	intronic	ACADM	-0.344484	0.0465687	1.3895e-13	0.917603791	Fasting AC C8	AC
GRCh38	chr1	75731227	C	T	rs61797340	intronic	ACADM	-0.351858	0.0479666	2.20926e-13	0.917603791	Fasting AC C8	AC
GRCh38	chr1	75735983	C	G	rs4949877	intronic	ACADM	-0.342296	0.0458072	7.86639e-14	0.917603791	Fasting AC C8	AC
GRCh38	chr1	75737771	A	G	rs4559448	intronic	ACADM	-0.342336	0.0458118	7.85911e-14	0.917603791	Fasting AC C8	AC
GRCh38	chr1	75737794	AT	A	rs200529519	intronic	ACADM	-0.342186	0.0465028	1.86145e-13	0.917603791	Fasting AC C8	AC
GRCh38	chr1	75738165	C	G	rs7539246	intronic	ACADM	-0.342402	0.0458059	7.71615e-14	0.917603791	Fasting AC C8	AC
GRCh38	chr1	75739958	C	A	rs12127402	intronic	ACADM	-0.342295	0.0458044	7.84068e-14	0.917603791	Fasting AC C8	AC
GRCh38	chr1	75742919	C	A	rs61799965	ncRNA_exonic	DLSTP1	-0.351804	0.0480206	2.36932e-13	0.917603791	Fasting AC C8	AC
GRCh38	chr1	75742921	C	T	rs372334337	ncRNA_exonic	DLSTP1	-0.351745	0.0480115	2.36631e-13	0.917603791	Fasting AC C8	AC
GRCh38	chr1	75744069	G	A	rs12123977	ncRNA_exonic	DLSTP1	-0.343428	0.0463532	1.2732e-13	0.917603791	Fasting AC C8	AC
GRCh38	chr1	75744604	C	T	rs11161510	ncRNA_exonic	DLSTP1	-0.351367	0.0478805	2.16147e-13	0.917603791	Fasting AC C8	AC
GRCh38	chr1	75744792	C	T	rs11161511	ncRNA_exonic	DLSTP1	-0.343424	0.0463534	1.27424e-13	0.917603791	Fasting AC C8	AC
GRCh38	chr1	75746874	C	T	rs11161515	intronic	ACADM	-0.351869	0.0479616	2.19304e-13	0.917603791	Fasting AC C8	AC
GRCh38	chr1	75747206	C	CT	rs398102889	intronic	ACADM	-0.342697	0.0458364	7.63121e-14	0.917603791	Fasting AC C8	AC
GRCh38	chr1	75748030	C	A	rs4949674	intronic	ACADM	-0.343416	0.0463528	1.27493e-13	0.917603791	Fasting AC C8	AC
GRCh38	chr1	75750645	T	C	rs11161521	intronic	ACADM	-0.35164	0.0479295	2.19074e-13	0.917603791	Fasting AC C8	AC
GRCh38	chr1	75750964	G	A	rs61799967	intronic	ACADM	-0.351982	0.0479569	2.14311e-13	0.917603791	Fasting AC C8	AC
GRCh38	chr1	75751412	G	A	rs12126607	intronic	ACADM	-0.343333	0.0463508	1.28925e-13	0.917603791	Fasting AC C8	AC
GRCh38	chr1	75751484	G	A	rs4646961	intronic	ACADM	-0.343204	0.0463286	1.28184e-13	0.917603791	Fasting AC C8	AC
GRCh38	chr1	75751508	G	A	rs77773255	intronic	ACADM	-0.342399	0.0458505	8.15897e-14	0.917603791	Fasting AC C8	AC
GRCh38	chr1	75752634	G	T	rs72686191	intronic	ACADM	-0.351808	0.0479621	2.21518e-13	0.917603791	Fasting AC C8	AC
GRCh38	chr1	75753133	A	C	rs10873685	intronic	ACADM	-0.342116	0.0457565	7.61044e-14	0.917603791	Fasting AC C8	AC
GRCh38	chr1	75756955	G	A	rs12126481	intronic	ACADM	-0.341849	0.0463546	1.64782e-13	0.917603791	Fasting AC C8	AC
GRCh38	chr1	75758325	C	T	rs2185152	intronic	ACADM	-0.34337	0.0463446	1.27184e-13	0.917603791	Fasting AC C8	AC
GRCh38	chr1	75758752	C	T	rs61289992	intronic	ACADM	-0.35213	0.047906	1.9756e-13	0.917603791	Fasting AC C8	AC
GRCh38	chr1	75759063	C	T	rs61622554	intronic	ACADM	-0.342247	0.0457942	7.80331e-14	0.917603791	Fasting AC C8	AC
GRCh38	chr1	75759398	A	C	rs17587071	intronic	ACADM	-0.342245	0.0457941	7.80528e-14	0.917603791	Fasting AC C8	AC
GRCh38	chr1	75761337	G	A		exonic	ACADM	-0.351206	0.0478752	2.20294e-13	0.917603791	Fasting AC C8	AC
GRCh38	chr1	75763435	T	C	rs8763	UTR3	ACADM	-0.347543	0.0593117	4.63952e-09	0.917603791	Fasting AC C8	AC
GRCh38	chr1	75766328	TAA	T	rs141109580	intergenic	ACADM/RABGGTB	-0.278553	0.0456623	1.05882e-09	0.917603791	Fasting AC C8	AC
GRCh38	chr1	75768572	G	A	rs7516226	intergenic	ACADM/RABGGTB	-0.341655	0.0478412	9.23652e-13	0.917603791	Fasting AC C8	AC
GRCh38	chr1	75769670	C	T	rs28602663	intergenic	ACADM/RABGGTB	-0.318649	0.0459557	4.09608e-12	0.917603791	Fasting AC C8	AC
GRCh38	chr1	75770221	C	A	rs9662166	intergenic	ACADM/RABGGTB	-0.319012	0.0459558	3.87387e-12	0.917603791	Fasting AC C8	AC
GRCh38	chr1	75771458	G	A	rs4949879	intergenic	ACADM/RABGGTB	-0.319325	0.0459519	3.67602e-12	0.917603791	Fasting AC C8	AC
GRCh38	chr1	75773001	G	A	rs61799988	intergenic	ACADM/RABGGTB	-0.330318	0.0476	3.93628e-12	0.917603791	Fasting AC C8	AC
GRCh38	chr1	75777753	G	A	rs2211080	intergenic	ACADM/RABGGTB	-0.326945	0.0470182	3.56139e-12	0.917603791	Fasting AC C8	AC
GRCh38	chr1	75781586	A	G	rs61799990	intergenic	ACADM/RABGGTB	-0.305998	0.0463805	4.18011e-11	0.917603791	Fasting AC C8	AC
GRCh38	chr1	75783021	T	C	rs56352044	intergenic	ACADM/RABGGTB	-0.311258	0.0475109	5.70436e-11	0.917603791	Fasting AC C8	AC
GRCh38	chr1	75783022	A	G	rs56267813	intergenic	ACADM/RABGGTB	-0.325047	0.0476876	9.3501e-12	0.917603791	Fasting AC C8	AC
GRCh38	chr1	75783905	G	A	rs12094842	intergenic	ACADM/RABGGTB	-0.296809	0.0449267	3.9347e-11	0.917603791	Fasting AC C8	AC
GRCh38	chr1	75789543	A	G	rs11161620	ncRNA_exonic	SNORD45B	-0.289955	0.0507898	1.13697e-08	0.917603791	Fasting AC C8	AC
GRCh38	chr1	75790547	T	G	rs12093623	intronic	RABGGTB	-0.291889	0.0506806	8.44225e-09	0.917603791	Fasting AC C8	AC
GRCh38	chr1	75800977	T	A	rs4949677	intronic	MSH4	-0.286002	0.0497275	8.85164e-09	0.917603791	Fasting AC C8	AC
GRCh38	chr1	75805114	C	T	rs12127078	intronic	MSH4	-0.287105	0.0496824	7.52345e-09	0.917603791	Fasting AC C8	AC
GRCh38	chr1	75807834	G	A	rs5745336	intronic	MSH4	-0.286067	0.0497318	8.80911e-09	0.917603791	Fasting AC C8	AC
GRCh38	chr1	75810668	T	C	rs12122939	intronic	MSH4	-0.286005	0.0497179	8.79092e-09	0.917603791	Fasting AC C8	AC
GRCh38	chr1	75812460	G	A	rs5745363	intronic	MSH4	-0.297695	0.0506026	4.02882e-09	0.917603791	Fasting AC C8	AC
GRCh38	chr1	75813582	G	A	rs7547056	intronic	MSH4	-0.285148	0.0496058	9.01563e-09	0.917603791	Fasting AC C8	AC
GRCh38	chr1	75813713	TAAG	T	rs5745365	intronic	MSH4	-0.297614	0.0507612	4.54488e-09	0.917603791	Fasting AC C8	AC
GRCh38	chr1	75820352	T	G	rs5745381	intronic	MSH4	-0.286191	0.0497336	8.69111e-09	0.917603791	Fasting AC C8	AC
GRCh38	chr1	75820997	G	A	rs11161672	intronic	MSH4	-0.28092	0.0498154	1.70825e-08	0.917603791	Fasting AC C8	AC
GRCh38	chr1	75825305	A	G	rs9726743	intronic	MSH4	-0.283938	0.0496125	1.04591e-08	0.917603791	Fasting AC C8	AC
GRCh38	chr1	75834256	C	T	rs12136360	intronic	MSH4	-0.286194	0.0497365	8.70526e-09	0.917603791	Fasting AC C8	AC
GRCh38	chr1	75840805	C	G	rs61770533	intronic	MSH4	-0.297121	0.050732	4.72212e-09	0.917603791	Fasting AC C8	AC
GRCh38	chr1	75840906	A	C	rs5745390	intronic	MSH4	-0.297156	0.0507234	4.67453e-09	0.917603791	Fasting AC C8	AC
GRCh38	chr1	75843139	C	T	rs61254599	intronic	MSH4	-0.29746	0.0507169	4.4883e-09	0.917603791	Fasting AC C8	AC
GRCh38	chr1	75854530	A	G	rs2172508	intronic	MSH4	-0.290086	0.0516939	2.00453e-08	0.917603791	Fasting AC C8	AC
GRCh38	chr1	75857235	A	G	rs140478064	intronic	MSH4	0.25773	0.0460481	2.18143e-08	0.917603791	Fasting AC C8	AC
GRCh38	chr1	75858250	T	C	rs111546434	intronic	MSH4	0.257696	0.0460505	2.1943e-08	0.917603791	Fasting AC C8	AC
GRCh38	chr1	75859228	C	G	rs7526288	intronic	MSH4	0.257715	0.0460491	2.1868e-08	0.917603791	Fasting AC C8	AC
GRCh38	chr1	75859522	G	T	rs2201274	intronic	MSH4	0.257738	0.0460472	2.17759e-08	0.917603791	Fasting AC C8	AC
GRCh38	chr1	75860773	A	G	rs11161768	intronic	MSH4	0.257999	0.0460444	2.10332e-08	0.917603791	Fasting AC C8	AC
GRCh38	chr1	75862238	T	C	rs7549863	intronic	MSH4	0.258002	0.046045	2.10354e-08	0.917603791	Fasting AC C8	AC
GRCh38	chr1	75862273	G	A	rs7547508	intronic	MSH4	0.258002	0.0460443	2.10249e-08	0.917603791	Fasting AC C8	AC
GRCh38	chr1	75866952	C	A	rs5745427	intronic	MSH4	0.257805	0.0460342	2.13996e-08	0.917603791	Fasting AC C8	AC
GRCh38	chr1	75868161	G	A	rs2029681	intronic	MSH4	0.257967	0.0460483	2.11772e-08	0.917603791	Fasting AC C8	AC
GRCh38	chr1	75868721	G	T	rs2881786	intronic	MSH4	0.25797	0.0460472	2.1154e-08	0.917603791	Fasting AC C8	AC
GRCh38	chr1	75869518	T	C	rs12723575	intronic	MSH4	0.257943	0.0460477	2.12322e-08	0.917603791	Fasting AC C8	AC
GRCh38	chr1	75870241	A	G	rs12021855	intronic	MSH4	0.257948	0.0460476	2.12171e-08	0.917603791	Fasting AC C8	AC
GRCh38	chr1	75871061	C	T	rs11161792	intronic	MSH4	-0.290206	0.0517058	1.99256e-08	0.917603791	Fasting AC C8	AC
GRCh38	chr2	210009522	T	C	rs3738934	intronic	RPE	0.316394	0.043293	2.7071e-13	0.907622143	Fasting AC C8:1-OH/C6:1-DC	AC
GRCh38	chr2	210020298	C	T	rs7585265	UTR3	RPE	0.323239	0.0438031	1.59033e-13	0.907622143	Fasting AC C8:1-OH/C6:1-DC	AC
GRCh38	chr2	210024352	A	ATTAT	rs200080121	intronic	KANSL1L	0.319353	0.0432097	1.45973e-13	0.907622143	Fasting AC C8:1-OH/C6:1-DC	AC
GRCh38	chr2	210029659	ATTG	A	rs3835772	intronic	KANSL1L	0.309632	0.0486844	2.01771e-10	0.907622143	Fasting AC C8:1-OH/C6:1-DC	AC
GRCh38	chr2	210037311	G	A	rs55996099	ncRNA_intronic	KANSL1L-AS1	0.308231	0.0485431	2.15814e-10	0.907622143	Fasting AC C8:1-OH/C6:1-DC	AC
GRCh38	chr2	210048343	A	G	rs12470144	ncRNA_intronic	KANSL1L-AS1	0.319458	0.0433572	1.73145e-13	0.907622143	Fasting AC C8:1-OH/C6:1-DC	AC
GRCh38	chr2	210087038	T	A	rs12617077	intronic	KANSL1L	0.272682	0.0465105	4.55078e-09	0.907622143	Fasting AC C8:1-OH/C6:1-DC	AC
GRCh38	chr2	210089267	G	T	rs12468576	intronic	KANSL1L	0.283866	0.0477729	2.81583e-09	0.907622143	Fasting AC C8:1-OH/C6:1-DC	AC
GRCh38	chr2	210142797	T	C	rs12613036	intronic	KANSL1L	0.308118	0.0432034	9.907e-13	0.907622143	Fasting AC C8:1-OH/C6:1-DC	AC
GRCh38	chr2	210146338	C	T	rs12151736	intronic	KANSL1L	0.283749	0.0470485	1.62953e-09	0.907622143	Fasting AC C8:1-OH/C6:1-DC	AC
GRCh38	chr2	210165756	C	T	rs72990864	intronic	KANSL1L	0.303729	0.0486308	4.22161e-10	0.907622143	Fasting AC C8:1-OH/C6:1-DC	AC
GRCh38	chr2	210191933	C	T	rs7601356	intronic	ACADL	0.323344	0.0434774	1.02942e-13	0.907622143	Fasting AC C8:1-OH/C6:1-DC	AC
GRCh38	chr2	210195326	T	G	rs2286963	exonic	ACADL	0.378403	0.0441976	1.11282e-17	0.907622143	Fasting AC C8:1-OH/C6:1-DC	AC
GRCh38	chr2	210202764	G	C	rs263679	intronic	ACADL	-0.239144	0.0386573	6.16033e-10	0.907622143	Fasting AC C8:1-OH/C6:1-DC	AC
GRCh38	chr2	210202879	A	G	rs263678	intronic	ACADL	-0.238169	0.0386338	7.05838e-10	0.907622143	Fasting AC C8:1-OH/C6:1-DC	AC
GRCh38	chr2	210210185	T	C	rs3764913	intronic	ACADL	0.358776	0.0437892	2.54238e-16	0.907622143	Fasting AC C8:1-OH/C6:1-DC	AC
GRCh38	chr2	210238721	G	T	rs7558218	intergenic	ACADL/MYL1	0.364098	0.0446418	3.46322e-16	0.907622143	Fasting AC C8:1-OH/C6:1-DC	AC
GRCh38	chr2	210268426	G	A	rs7557847	intergenic	ACADL/MYL1	0.35	0.0445102	3.73925e-15	0.907622143	Fasting AC C8:1-OH/C6:1-DC	AC
GRCh38	chr2	210279323	C	A	rs2102470	intergenic	ACADL/MYL1	-0.212822	0.0375099	1.39703e-08	0.907622143	Fasting AC C8:1-OH/C6:1-DC	AC
GRCh38	chr2	210279814	C	G	rs7560883	intergenic	ACADL/MYL1	-0.214553	0.0373315	9.07153e-09	0.907622143	Fasting AC C8:1-OH/C6:1-DC	AC
GRCh38	chr2	210280914	T	G	rs2202886	intergenic	ACADL/MYL1	-0.212642	0.037419	1.32556e-08	0.907622143	Fasting AC C8:1-OH/C6:1-DC	AC
GRCh38	chr2	210282049	A	T	rs13001183	intergenic	ACADL/MYL1	-0.212518	0.0374531	1.39301e-08	0.907622143	Fasting AC C8:1-OH/C6:1-DC	AC
GRCh38	chr2	210282360	A	G	rs13001819	intergenic	ACADL/MYL1	-0.217446	0.0374427	6.34406e-09	0.907622143	Fasting AC C8:1-OH/C6:1-DC	AC
GRCh38	chr2	210282366	T	C	rs13028512	intergenic	ACADL/MYL1	-0.215211	0.037656	1.09577e-08	0.907622143	Fasting AC C8:1-OH/C6:1-DC	AC
GRCh38	chr2	210282713	C	T	rs6721507	intergenic	ACADL/MYL1	-0.218802	0.0375282	5.53186e-09	0.907622143	Fasting AC C8:1-OH/C6:1-DC	AC
GRCh38	chr2	210283135	A	T	rs6753282	intergenic	ACADL/MYL1	-0.210431	0.0373174	1.71083e-08	0.907622143	Fasting AC C8:1-OH/C6:1-DC	AC
GRCh38	chr2	210285096	G	A	rs7582804	intergenic	ACADL/MYL1	-0.218804	0.0377246	6.63012e-09	0.907622143	Fasting AC C8:1-OH/C6:1-DC	AC
GRCh38	chr2	210285292	G	C	rs7583039	intergenic	ACADL/MYL1	-0.216763	0.0374024	6.81421e-09	0.907622143	Fasting AC C8:1-OH/C6:1-DC	AC
GRCh38	chr2	210285313	T	C	rs12999760	intergenic	ACADL/MYL1	-0.210537	0.0373206	1.68767e-08	0.907622143	Fasting AC C8:1-OH/C6:1-DC	AC
GRCh38	chr2	210285677	TGTGGTGCCTTGGTA	T	rs370181141	intergenic	ACADL/MYL1	-0.21159	0.0374434	1.5959e-08	0.907622143	Fasting AC C8:1-OH/C6:1-DC	AC
GRCh38	chr2	210286395	A	G	rs1355204	intergenic	ACADL/MYL1	-0.22246	0.0379073	4.39641e-09	0.907622143	Fasting AC C8:1-OH/C6:1-DC	AC
GRCh38	chr2	210286902	C	T	rs2048274	intergenic	ACADL/MYL1	-0.21165	0.0373675	1.47864e-08	0.907622143	Fasting AC C8:1-OH/C6:1-DC	AC
GRCh38	chr2	210286944	T	C	rs2048275	intergenic	ACADL/MYL1	-0.211648	0.0373675	1.47919e-08	0.907622143	Fasting AC C8:1-OH/C6:1-DC	AC
GRCh38	chr2	210286967	T	C	rs2048276	intergenic	ACADL/MYL1	-0.240179	0.0377377	1.9601e-10	0.907622143	Fasting AC C8:1-OH/C6:1-DC	AC
GRCh38	chr2	210287245	T	G	rs6734950	intergenic	ACADL/MYL1	-0.237994	0.0375422	2.30703e-10	0.907622143	Fasting AC C8:1-OH/C6:1-DC	AC
GRCh38	chr2	210287981	A	G	rs867342	intergenic	ACADL/MYL1	-0.211415	0.0375444	1.79103e-08	0.907622143	Fasting AC C8:1-OH/C6:1-DC	AC
GRCh38	chr2	210289404	G	A	rs11889646	downstream	MYL1	-0.209492	0.0371859	1.76453e-08	0.907622143	Fasting AC C8:1-OH/C6:1-DC	AC
GRCh38	chr2	210291804	A	G		intronic	MYL1	-0.221613	0.0377558	4.3672e-09	0.907622143	Fasting AC C8:1-OH/C6:1-DC	AC
GRCh38	chr2	210291961	G	A	rs6739786	intronic	MYL1	-0.211438	0.0373261	1.47366e-08	0.907622143	Fasting AC C8:1-OH/C6:1-DC	AC
GRCh38	chr2	210292393	C	CA	rs5838199	intronic	MYL1	-0.214634	0.0374269	9.76503e-09	0.907622143	Fasting AC C8:1-OH/C6:1-DC	AC
GRCh38	chr2	210292725	T	C	rs2136457	intronic	MYL1	-0.223062	0.0378964	3.9544e-09	0.907622143	Fasting AC C8:1-OH/C6:1-DC	AC
GRCh38	chr2	210292963	G	A	rs1963089	intronic	MYL1	-0.218099	0.0374211	5.6016e-09	0.907622143	Fasting AC C8:1-OH/C6:1-DC	AC
GRCh38	chr2	210293039	CTTTG	C	rs146970856	intronic	MYL1	-0.218084	0.0374219	5.61908e-09	0.907622143	Fasting AC C8:1-OH/C6:1-DC	AC
GRCh38	chr2	210294785	G	T	rs1995835	intronic	MYL1	-0.225053	0.0375025	1.96087e-09	0.907622143	Fasting AC C8:1-OH/C6:1-DC	AC
GRCh38	chr2	210294849	T	C	rs7558394	intronic	MYL1	-0.225034	0.0375061	1.97389e-09	0.907622143	Fasting AC C8:1-OH/C6:1-DC	AC
GRCh38	chr2	210294947	T	G	rs1995836	intronic	MYL1	-0.225117	0.0378858	2.81579e-09	0.907622143	Fasting AC C8:1-OH/C6:1-DC	AC
GRCh38	chr2	210296430	G	C	rs6735154	intronic	MYL1	-0.217783	0.0374302	5.94181e-09	0.907622143	Fasting AC C8:1-OH/C6:1-DC	AC
GRCh38	chr2	210297437	C	T	rs2370884	intronic	MYL1	-0.217915	0.0374275	5.8034e-09	0.907622143	Fasting AC C8:1-OH/C6:1-DC	AC
GRCh38	chr2	210298274	G	A	rs7592060	intronic	MYL1	-0.223955	0.037512	2.36956e-09	0.907622143	Fasting AC C8:1-OH/C6:1-DC	AC
GRCh38	chr2	210298850	A	C	rs2063311	intronic	MYL1	-0.219004	0.0377519	6.58654e-09	0.907622143	Fasting AC C8:1-OH/C6:1-DC	AC
GRCh38	chr2	210298858	C	T	rs2063310	intronic	MYL1	-0.223938	0.0375115	2.37461e-09	0.907622143	Fasting AC C8:1-OH/C6:1-DC	AC
GRCh38	chr2	210300058	A	AC	rs75676954	intronic	MYL1	-0.215978	0.0376392	9.57333e-09	0.907622143	Fasting AC C8:1-OH/C6:1-DC	AC
GRCh38	chr2	210300175	G	A	rs4672568	intronic	MYL1	-0.215421	0.0375857	9.95722e-09	0.907622143	Fasting AC C8:1-OH/C6:1-DC	AC
GRCh38	chr2	210301836	G	T	rs62203006	intronic	MYL1	-0.209713	0.0375147	2.26876e-08	0.907622143	Fasting AC C8:1-OH/C6:1-DC	AC
GRCh38	chr2	210302408	A	T	rs2292300	intronic	MYL1	-0.209912	0.0375153	2.20149e-08	0.907622143	Fasting AC C8:1-OH/C6:1-DC	AC
GRCh38	chr2	210302991	C	T	rs16844288	intronic	MYL1	-0.20955	0.0375145	2.32556e-08	0.907622143	Fasting AC C8:1-OH/C6:1-DC	AC
GRCh38	chr2	210303457	T	TC	rs35179660	intronic	MYL1	-0.209613	0.0375393	2.35265e-08	0.907622143	Fasting AC C8:1-OH/C6:1-DC	AC
GRCh38	chr2	210303622	A	C	rs12469767	intronic	MYL1	-0.244565	0.0376766	8.51741e-11	0.907622143	Fasting AC C8:1-OH/C6:1-DC	AC
GRCh38	chr2	210303914	A	G	rs1472955	intronic	MYL1	-0.215925	0.0376282	9.55892e-09	0.907622143	Fasting AC C8:1-OH/C6:1-DC	AC
GRCh38	chr2	210304674	G	C	rs11904281	intronic	MYL1	-0.209657	0.0374991	2.2577e-08	0.907622143	Fasting AC C8:1-OH/C6:1-DC	AC
GRCh38	chr2	210306248	A	G	rs6725084	intronic	MYL1	-0.243256	0.0377117	1.11552e-10	0.907622143	Fasting AC C8:1-OH/C6:1-DC	AC
GRCh38	chr2	210306368	A	G	rs13009477	intronic	MYL1	-0.24321	0.0377346	1.15377e-10	0.907622143	Fasting AC C8:1-OH/C6:1-DC	AC
GRCh38	chr2	210307796	A	G	rs11890217	intronic	MYL1	-0.241079	0.0377576	1.71499e-10	0.907622143	Fasting AC C8:1-OH/C6:1-DC	AC
GRCh38	chr2	210308309	G	C	rs7556821	intronic	MYL1	-0.242843	0.0378799	1.44695e-10	0.907622143	Fasting AC C8:1-OH/C6:1-DC	AC
GRCh38	chr2	210310522	C	T	rs9646846	intronic	MYL1	0.322737	0.0444228	3.72678e-13	0.907622143	Fasting AC C8:1-OH/C6:1-DC	AC
GRCh38	chr2	210675783	C	A	rs1047891	exonic	CPS1	0.292368	0.0439804	2.97741e-11	0.923527736564723	Fasting Aminomalonic acid	AA
GRCh38	chr2	210678331	T	C	rs715	UTR3	CPS1	0.25942	0.0464796	2.38608e-08	0.923527736564723	Fasting Aminomalonic acid	AA
GRCh38	chr3	190831283	C	G	rs75661406	intergenic	IL1RAP/GMNC	-0.690758	0.124544	2.91761e-08	0.897115109530784	Fasting Arachidonic acid (also Eicosapentaenoic acid)	FA
GRCh38	chr3	190834972	C	A	rs73192230	intergenic	IL1RAP/GMNC	-0.690713	0.124565	2.93943e-08	0.897115109530784	Fasting Arachidonic acid (also Eicosapentaenoic acid)	FA
GRCh38	chr3	190854201	C	T	rs73192255	UTR3	GMNC	-1.03686	0.159972	9.08272e-11	0.897115109530784	Fasting Arachidonic acid (also Eicosapentaenoic acid)	FA
GRCh38	chr2	210675783	C	A	rs1047891	exonic	CPS1	0.606955	0.0409308	9.5416e-50	0.917391077	Fasting Glycine	AA
GRCh38	chr2	210678331	T	C	rs715	UTR3	CPS1	0.541748	0.0431965	4.42611e-36	0.917391077	Fasting Glycine	AA
GRCh38	chr2	210678677	C	G	rs12476133	UTR3	CPS1	-0.251307	0.0437962	9.57506e-09	0.917391077	Fasting Glycine	AA
GRCh38	chr2	210682676	C	A	rs13386028	intergenic	CPS1/ERBB4	-0.235931	0.0384356	8.33834e-10	0.917391077	Fasting Glycine	AA
GRCh38	chr2	210683969	C	A	rs11887861	intergenic	CPS1/ERBB4	-0.2324	0.0385495	1.65366e-09	0.917391077	Fasting Glycine	AA
GRCh38	chr2	210684885	C	T	rs2371015	intergenic	CPS1/ERBB4	-0.229298	0.0384458	2.45863e-09	0.917391077	Fasting Glycine	AA
GRCh38	chr2	210685132	G	A	rs55932961	intergenic	CPS1/ERBB4	0.486174	0.0517235	5.48281e-21	0.917391077	Fasting Glycine	AA
GRCh38	chr2	210694812	G	A	rs7424145	intergenic	CPS1/ERBB4	0.48153	0.0512028	5.23441e-21	0.917391077	Fasting Glycine	AA
GRCh38	chr2	210695786	T	C	rs13427306	intergenic	CPS1/ERBB4	-0.253216	0.0437814	7.31018e-09	0.917391077	Fasting Glycine	AA
GRCh38	chr2	210698200	C	T	rs72944180	intergenic	CPS1/ERBB4	0.485449	0.0514111	3.64041e-21	0.917391077	Fasting Glycine	AA
GRCh38	chr2	210700968	C	T	rs4673546	intergenic	CPS1/ERBB4	0.481694	0.0512303	5.32688e-21	0.917391077	Fasting Glycine	AA
GRCh38	chr2	210701619	T	A	rs4560045	intergenic	CPS1/ERBB4	0.406087	0.0481107	3.15466e-17	0.917391077	Fasting Glycine	AA
GRCh38	chr2	210703066	G	A	rs13422990	intergenic	CPS1/ERBB4	-0.278519	0.042811	7.7297e-11	0.917391077	Fasting Glycine	AA
GRCh38	chr2	210703690	C	A	rs2371028	intergenic	CPS1/ERBB4	-0.260474	0.0439205	3.01872e-09	0.917391077	Fasting Glycine	AA
GRCh38	chr2	210704675	T	C	rs12613336	intergenic	CPS1/ERBB4	0.402215	0.0471354	1.42375e-17	0.917391077	Fasting Glycine	AA
GRCh38	chr2	210706035	C	T	rs2887916	intergenic	CPS1/ERBB4	-0.243149	0.0407522	2.42373e-09	0.917391077	Fasting Glycine	AA
GRCh38	chr2	210706193	T	C	rs72946069	intergenic	CPS1/ERBB4	0.481647	0.0501061	7.07774e-22	0.917391077	Fasting Glycine	AA
GRCh38	chr2	210706917	A	G	rs13006513	intergenic	CPS1/ERBB4	-0.24906	0.0441764	1.72181e-08	0.917391077	Fasting Glycine	AA
GRCh38	chr2	210707209	A	G	rs16844825	intergenic	CPS1/ERBB4	0.483384	0.0508917	2.13385e-21	0.917391077	Fasting Glycine	AA
GRCh38	chr2	210708835	G	A	rs2193617	intergenic	CPS1/ERBB4	0.470256	0.0509639	2.77728e-20	0.917391077	Fasting Glycine	AA
GRCh38	chr2	210710399	A	G	rs11892610	intergenic	CPS1/ERBB4	0.449412	0.0495876	1.26911e-19	0.917391077	Fasting Glycine	AA
GRCh38	chr2	210714380	ATC	A	rs397725123	intergenic	CPS1/ERBB4	0.476176	0.0503256	3.02406e-21	0.917391077	Fasting Glycine	AA
GRCh38	chr2	210715340	ATTAT	A	rs369583297	intergenic	CPS1/ERBB4	0.494569	0.0504134	1.01691e-22	0.917391077	Fasting Glycine	AA
GRCh38	chr2	210716418	T	C	rs3815630	intergenic	CPS1/ERBB4	0.498118	0.0503276	4.26787e-23	0.917391077	Fasting Glycine	AA
GRCh38	chr2	210716521	C	T	rs16844839	intergenic	CPS1/ERBB4	0.494896	0.0502547	7.00856e-23	0.917391077	Fasting Glycine	AA
GRCh38	chr2	210718298	C	T	rs10490322	intergenic	CPS1/ERBB4	0.49556	0.050294	6.63584e-23	0.917391077	Fasting Glycine	AA
GRCh38	chr2	210718377	C	T	rs72946100	intergenic	CPS1/ERBB4	0.495839	0.0504049	7.79155e-23	0.917391077	Fasting Glycine	AA
GRCh38	chr2	210718529	G	A	rs10490323	intergenic	CPS1/ERBB4	0.495575	0.0502955	6.63531e-23	0.917391077	Fasting Glycine	AA
GRCh38	chr2	210721721	C	T	rs72933859	intergenic	CPS1/ERBB4	0.49702	0.0502609	4.65586e-23	0.917391077	Fasting Glycine	AA
GRCh38	chr2	210722907	C	T	rs16844862	intergenic	CPS1/ERBB4	0.496508	0.0502679	5.22489e-23	0.917391077	Fasting Glycine	AA
GRCh38	chr2	210723454	C	T	rs72933867	intergenic	CPS1/ERBB4	0.503867	0.0503962	1.55319e-23	0.917391077	Fasting Glycine	AA
GRCh38	chr2	210723890	T	A	rs60285414	intergenic	CPS1/ERBB4	0.492374	0.0502307	1.10097e-22	0.917391077	Fasting Glycine	AA
GRCh38	chr2	210724326	G	A	rs72933873	intergenic	CPS1/ERBB4	0.496571	0.0504172	6.90588e-23	0.917391077	Fasting Glycine	AA
GRCh38	chr2	210725783	G	A	rs72933879	intergenic	CPS1/ERBB4	0.488548	0.0502208	2.29041e-22	0.917391077	Fasting Glycine	AA
GRCh38	chr2	210726730	G	GA	rs775497415	intergenic	CPS1/ERBB4	0.486994	0.0503984	4.33482e-22	0.917391077	Fasting Glycine	AA
GRCh38	chr2	210728613	G	T	rs56038715	intergenic	CPS1/ERBB4	0.488566	0.0502912	2.60949e-22	0.917391077	Fasting Glycine	AA
GRCh38	chr2	210728712	C	T	rs56404001	intergenic	CPS1/ERBB4	0.499954	0.0504587	3.83506e-23	0.917391077	Fasting Glycine	AA
GRCh38	chr2	210728935	G	T	rs56090331	intergenic	CPS1/ERBB4	0.488567	0.0502915	2.6103e-22	0.917391077	Fasting Glycine	AA
GRCh38	chr2	210731176	C	T	rs72933889	intergenic	CPS1/ERBB4	0.49834	0.0504796	5.49939e-23	0.917391077	Fasting Glycine	AA
GRCh38	chr2	210731394	G	GT	rs143739102	intergenic	CPS1/ERBB4	0.4064	0.0483064	3.9979e-17	0.917391077	Fasting Glycine	AA
GRCh38	chr2	210731732	CAAAG	C	rs374454325	intergenic	CPS1/ERBB4	0.492511	0.0499698	6.4463e-23	0.917391077	Fasting Glycine	AA
GRCh38	chr2	210731774	G	A	rs11680929	intergenic	CPS1/ERBB4	0.492305	0.0498747	5.56989e-23	0.917391077	Fasting Glycine	AA
GRCh38	chr2	210733337	G	A	rs66826907	intergenic	CPS1/ERBB4	0.418435	0.0468772	4.40928e-19	0.917391077	Fasting Glycine	AA
GRCh38	chr2	210733676	C	T	rs10490324	intergenic	CPS1/ERBB4	0.490583	0.049612	4.67435e-23	0.917391077	Fasting Glycine	AA
GRCh38	chr2	210734522	A	G	rs72933893	intergenic	CPS1/ERBB4	0.475771	0.0499346	1.60514e-21	0.917391077	Fasting Glycine	AA
GRCh38	chr2	210734897	C	T	rs10932352	intergenic	CPS1/ERBB4	0.418196	0.046868	4.54411e-19	0.917391077	Fasting Glycine	AA
GRCh38	chr2	210734961	G	A	rs4673552	intergenic	CPS1/ERBB4	0.252329	0.042377	2.61073e-09	0.917391077	Fasting Glycine	AA
GRCh38	chr2	210735022	C	T	rs10192282	intergenic	CPS1/ERBB4	0.445924	0.0455731	1.30833e-22	0.917391077	Fasting Glycine	AA
GRCh38	chr2	210735337	C	T	rs10932353	intergenic	CPS1/ERBB4	0.418189	0.0468694	4.56152e-19	0.917391077	Fasting Glycine	AA
GRCh38	chr2	210735587	A	G	rs10932355	intergenic	CPS1/ERBB4	0.41538	0.0465343	4.40425e-19	0.917391077	Fasting Glycine	AA
GRCh38	chr2	210736392	T	C	rs2160847	intergenic	CPS1/ERBB4	0.417874	0.0468413	4.61864e-19	0.917391077	Fasting Glycine	AA
GRCh38	chr2	210736515	A	T	rs7421152	intergenic	CPS1/ERBB4	0.41817	0.0468672	4.56124e-19	0.917391077	Fasting Glycine	AA
GRCh38	chr2	210737692	T	C	rs16844874	intergenic	CPS1/ERBB4	0.491427	0.0493821	2.48355e-23	0.917391077	Fasting Glycine	AA
GRCh38	chr2	210738022	G	T	rs67868327	intergenic	CPS1/ERBB4	0.416548	0.046856	6.11224e-19	0.917391077	Fasting Glycine	AA
GRCh38	chr2	210738747	G	A	rs4513233	intergenic	CPS1/ERBB4	0.473041	0.0500031	3.0728e-21	0.917391077	Fasting Glycine	AA
GRCh38	chr2	210739281	G	A	rs17777738	intergenic	CPS1/ERBB4	0.416348	0.0470183	8.36646e-19	0.917391077	Fasting Glycine	AA
GRCh38	chr2	210739726	C	A	rs57548804	intergenic	CPS1/ERBB4	0.416559	0.046858	6.12041e-19	0.917391077	Fasting Glycine	AA
GRCh38	chr2	210740718	A	G	rs75682318	intergenic	CPS1/ERBB4	0.415732	0.0470107	9.28926e-19	0.917391077	Fasting Glycine	AA
GRCh38	chr2	210741120	G	A	rs55781041	intergenic	CPS1/ERBB4	0.414982	0.0469208	9.20855e-19	0.917391077	Fasting Glycine	AA
GRCh38	chr2	210741173	G	T	rs13000755	intergenic	CPS1/ERBB4	-0.248424	0.0429547	7.32116e-09	0.917391077	Fasting Glycine	AA
GRCh38	chr2	210741300	C	T	rs56298236	intergenic	CPS1/ERBB4	0.489631	0.0495117	4.63804e-23	0.917391077	Fasting Glycine	AA
GRCh38	chr2	210741395	G	A	rs56320616	intergenic	CPS1/ERBB4	0.489533	0.0495091	4.70566e-23	0.917391077	Fasting Glycine	AA
GRCh38	chr2	210743149	T	G	rs56364701	intergenic	CPS1/ERBB4	0.494461	0.0494051	1.40162e-23	0.917391077	Fasting Glycine	AA
GRCh38	chr2	210743562	C	A	rs57364222	intergenic	CPS1/ERBB4	0.472194	0.0499106	3.05599e-21	0.917391077	Fasting Glycine	AA
GRCh38	chr2	210744560	G	GC	rs147407725	intergenic	CPS1/ERBB4	0.41551	0.0469395	8.59336e-19	0.917391077	Fasting Glycine	AA
GRCh38	chr2	210745177	C	G	rs10490325	intergenic	CPS1/ERBB4	0.471812	0.0498989	3.21936e-21	0.917391077	Fasting Glycine	AA
GRCh38	chr2	210745915	CTG	C	rs3061580	intergenic	CPS1/ERBB4	0.473032	0.0491599	6.43702e-22	0.917391077	Fasting Glycine	AA
GRCh38	chr2	210749914	G	T	rs10206976	intergenic	CPS1/ERBB4	0.479776	0.0477	8.45187e-24	0.917391077	Fasting Glycine	AA
GRCh38	chr2	210752170	A	G	rs2216405	intergenic	CPS1/ERBB4	0.465368	0.0497828	8.93389e-21	0.917391077	Fasting Glycine	AA
GRCh38	chr2	210752874	G	A	rs2287412	intergenic	CPS1/ERBB4	-0.242599	0.0421653	8.74035e-09	0.917391077	Fasting Glycine	AA
GRCh38	chr2	210755857	A	G	rs957749	intergenic	CPS1/ERBB4	-0.248358	0.0427332	6.1799e-09	0.917391077	Fasting Glycine	AA
GRCh38	chr2	210759245	T	C	rs35394656	intergenic	CPS1/ERBB4	0.460883	0.0501274	3.77719e-20	0.917391077	Fasting Glycine	AA
GRCh38	chr2	210761351	A	G	rs149981938	intergenic	CPS1/ERBB4	0.463184	0.0501324	2.48316e-20	0.917391077	Fasting Glycine	AA
GRCh38	chr2	210761818	C	A	rs113205253	intergenic	CPS1/ERBB4	0.457786	0.0502298	7.95173e-20	0.917391077	Fasting Glycine	AA
GRCh38	chr2	210764205	A	G	rs1073974	intergenic	CPS1/ERBB4	-0.237095	0.0426631	2.73841e-08	0.917391077	Fasting Glycine	AA
GRCh38	chr2	210770763	G	A	rs10932359	intergenic	CPS1/ERBB4	0.455741	0.0479194	1.8962e-21	0.917391077	Fasting Glycine	AA
GRCh38	chr2	210772971	T	C	rs10166381	intergenic	CPS1/ERBB4	-0.424831	0.0490968	5.0198e-18	0.917391077	Fasting Glycine	AA
GRCh38	chr2	210777636	C	T	rs78087469	intergenic	CPS1/ERBB4	0.4502	0.0503016	3.55462e-19	0.917391077	Fasting Glycine	AA
GRCh38	chr2	210779923	T	G	rs10172053	intergenic	CPS1/ERBB4	0.447642	0.0476445	5.69694e-21	0.917391077	Fasting Glycine	AA
GRCh38	chr2	210786493	A	AT	rs398105269	intergenic	CPS1/ERBB4	0.436486	0.0505116	5.55777e-18	0.917391077	Fasting Glycine	AA
GRCh38	chr2	210787199	T	C	rs72941839	intergenic	CPS1/ERBB4	0.437335	0.0513023	1.53244e-17	0.917391077	Fasting Glycine	AA
GRCh38	chr2	210787429	C	T	rs112206077	intergenic	CPS1/ERBB4	0.440322	0.0513179	9.46448e-18	0.917391077	Fasting Glycine	AA
GRCh38	chr2	210788256	G	GA	rs144227795	intergenic	CPS1/ERBB4	0.43999	0.0517216	1.78667e-17	0.917391077	Fasting Glycine	AA
GRCh38	chr2	210794532	C	T	rs35453359	intergenic	CPS1/ERBB4	0.322676	0.0471547	7.75928e-12	0.917391077	Fasting Glycine	AA
GRCh38	chr2	210796513	C	T	rs11680187	intergenic	CPS1/ERBB4	0.321536	0.0473345	1.09952e-11	0.917391077	Fasting Glycine	AA
GRCh38	chr2	210796685	A	C	rs4672598	intergenic	CPS1/ERBB4	-0.320705	0.0468708	7.79176e-12	0.917391077	Fasting Glycine	AA
GRCh38	chr2	210797173	C	T	rs4673558	intergenic	CPS1/ERBB4	0.318848	0.0467969	9.52892e-12	0.917391077	Fasting Glycine	AA
GRCh38	chr2	210798250	C	A	rs67823390	intergenic	CPS1/ERBB4	0.320798	0.0471271	9.96004e-12	0.917391077	Fasting Glycine	AA
GRCh38	chr2	210804282	T	C	rs12998006	intergenic	CPS1/ERBB4	0.286351	0.0450556	2.07753e-10	0.917391077	Fasting Glycine	AA
GRCh38	chr2	210807260	A	G	rs986294	intergenic	CPS1/ERBB4	-0.307857	0.0460359	2.27295e-11	0.917391077	Fasting Glycine	AA
GRCh38	chr2	210807337	C	T	rs16824978	intergenic	CPS1/ERBB4	-0.213507	0.0368605	6.94315e-09	0.917391077	Fasting Glycine	AA
GRCh38	chr2	210808325	G	A	rs13012874	intergenic	CPS1/ERBB4	-0.213586	0.0368306	6.66576e-09	0.917391077	Fasting Glycine	AA
GRCh38	chr2	210808653	A	G	rs34723134	intergenic	CPS1/ERBB4	-0.213952	0.0367991	6.09769e-09	0.917391077	Fasting Glycine	AA
GRCh38	chr2	210808686	A	G	rs4673559	intergenic	CPS1/ERBB4	0.317703	0.0478359	3.10476e-11	0.917391077	Fasting Glycine	AA
GRCh38	chr2	210808718	G	C	rs35564529	intergenic	CPS1/ERBB4	-0.209886	0.0367574	1.12954e-08	0.917391077	Fasting Glycine	AA
GRCh38	chr1	227568258	A	G	rs78646314	intronic	ZNF678	-1.42183	0.245363	6.83966e-09	0.919036685074175	Fasting Hypoxanthine	PUR/PYR
GRCh38	chr2	58755472	A	G	rs10490094	ncRNA_intronic	LINC01122	-0.559283	0.0998418	2.12276e-08	0.902576755327237	Fasting Lactose or similar disaccharide	CHO
GRCh38	chr1	10762300	G	A	rs12073890	intronic	CASZ1	-0.949538	0.148273	1.51383e-10	0.883521123520599	Fasting Lauric acid	FA
GRCh38	chr1	10762489	G	A	rs60694428	intronic	CASZ1	-1.14293	0.201056	1.311e-08	0.883521123520599	Fasting Lauric acid	FA
GRCh38	chr1	10763331	C	G	rs11805825	intronic	CASZ1	-0.960205	0.148066	8.87444e-11	0.883521123520599	Fasting Lauric acid	FA
GRCh38	chr1	10763717	G	A	rs11121613	intronic	CASZ1	-1.04247	0.156033	2.37142e-11	0.883521123520599	Fasting Lauric acid	FA
GRCh38	chr1	10763798	G	T	rs11121614	intronic	CASZ1	-1.04336	0.155467	1.93159e-11	0.883521123520599	Fasting Lauric acid	FA
GRCh38	chr1	70891031	C	T	rs7547606	intronic	PTGER3	-0.84738	0.146672	7.587e-09	0.9086736790354	Fasting Succinic acid	GC/TCA
GRCh38	chr1	70893462	G	T	rs77268000	intronic	PTGER3	-0.848726	0.146886	7.55278e-09	0.9086736790354	Fasting Succinic acid	GC/TCA
GRCh38	chr11	116736050	G	A	rs1974718	intergenic	LINC02702/BUD13	-0.331289	0.0539464	8.19625e-10	0.919502223	Fasting Triglycerides	LIPIDS
GRCh38	chr11	116736652	A	C	rs1558860	intergenic	LINC02702/BUD13	-0.331164	0.0539347	8.24804e-10	0.919502223	Fasting Triglycerides	LIPIDS
GRCh38	chr11	116736721	C	T	rs1558861	intergenic	LINC02702/BUD13	-0.331099	0.053919	8.21652e-10	0.919502223	Fasting Triglycerides	LIPIDS
GRCh38	chr11	116741017	C	G	rs9326246	intergenic	LINC02702/BUD13	-0.319703	0.053592	2.43895e-09	0.919502223	Fasting Triglycerides	LIPIDS
GRCh38	chr11	116752497	TA	T	rs398017699	intronic	BUD13	-0.249471	0.0396893	3.26605e-10	0.919502223	Fasting Triglycerides	LIPIDS
GRCh38	chr11	116752943	C	T	rs180327	intronic	BUD13	-0.211107	0.0365048	7.33795e-09	0.919502223	Fasting Triglycerides	LIPIDS
GRCh38	chr11	116753437	C	G	rs6589564	intronic	BUD13	-0.331882	0.0541846	9.06716e-10	0.919502223	Fasting Triglycerides	LIPIDS
GRCh38	chr11	116754011	C	G	rs7930786	intronic	BUD13	-0.296102	0.0527748	2.01551e-08	0.919502223	Fasting Triglycerides	LIPIDS
GRCh38	chr11	116760991	T	C	rs3825041	intronic	BUD13	-0.330523	0.0543118	1.16016e-09	0.919502223	Fasting Triglycerides	LIPIDS
GRCh38	chr11	116768388	G	A	rs10790162	intronic	BUD13	-0.329042	0.0543023	1.3659e-09	0.919502223	Fasting Triglycerides	LIPIDS
GRCh38	chr11	116769521	A	G	rs6589565	intronic	BUD13	-0.32938	0.0542642	1.27962e-09	0.919502223	Fasting Triglycerides	LIPIDS
GRCh38	chr11	116776891	C	T	rs2160669	UTR3	ZPR1	-0.297615	0.0528064	1.74078e-08	0.919502223	Fasting Triglycerides	LIPIDS
GRCh38	chr11	116781707	G	A	rs6589566	intronic	ZPR1	-0.325207	0.0541649	1.92503e-09	0.919502223	Fasting Triglycerides	LIPIDS
GRCh38	chr11	116781775	A	G	rs7483863	intronic	ZPR1	-0.326682	0.0542217	1.6919e-09	0.919502223	Fasting Triglycerides	LIPIDS
GRCh38	chr11	116789970	G	A	rs2266788	UTR3	APOA5	-0.326237	0.0540376	1.56791e-09	0.919502223	Fasting Triglycerides	LIPIDS
GRCh38	chr11	116791110	T	C	rs2072560	intronic	APOA5	-0.325067	0.0550822	3.60258e-09	0.919502223	Fasting Triglycerides	LIPIDS
GRCh38	chr2	27375230	T	C	rs4665972	intronic	SNX17	-0.236066	0.0409425	8.12799e-09	0.905934518316299	OneHour 2-Hydroxybutyric acid	OA
GRCh38	chr2	27508073	T	C	rs1260326	exonic	GCKR	-0.28477	0.039978	1.05465e-12	0.905934518316299	OneHour 2-Hydroxybutyric acid	OA
GRCh38	chr2	27512105	G	A	rs6547692	intronic	GCKR	-0.227133	0.0385445	3.79822e-09	0.905934518316299	OneHour 2-Hydroxybutyric acid	OA
GRCh38	chr2	27518205	C	G	rs780096	intronic	GCKR	-0.233325	0.0381117	9.232e-10	0.905934518316299	OneHour 2-Hydroxybutyric acid	OA
GRCh38	chr2	27518238	A	G	rs780095	intronic	GCKR	-0.234381	0.0389485	1.76905e-09	0.905934518316299	OneHour 2-Hydroxybutyric acid	OA
GRCh38	chr2	27518370	T	C	rs780094	intronic	GCKR	-0.266237	0.0403109	3.98597e-11	0.905934518316299	OneHour 2-Hydroxybutyric acid	OA
GRCh38	chr2	27519736	T	C	rs780093	intronic	GCKR	-0.272225	0.040384	1.57401e-11	0.905934518316299	OneHour 2-Hydroxybutyric acid	OA
GRCh38	chr2	27525730	C	A	rs1260334	intergenic	GCKR/C2orf16	-0.223467	0.0385556	6.79282e-09	0.905934518316299	OneHour 2-Hydroxybutyric acid	OA
GRCh38	chr2	27525757	G	A		intergenic	GCKR/C2orf16	-0.231103	0.0387092	2.3693e-09	0.905934518316299	OneHour 2-Hydroxybutyric acid	OA
GRCh38	chr2	27526037	G	A	rs1313566	intergenic	GCKR/C2orf16	-0.221404	0.0385151	9.00412e-09	0.905934518316299	OneHour 2-Hydroxybutyric acid	OA
GRCh38	chr2	27526125	A	AT	rs397872078	intergenic	GCKR/C2orf16	-0.255433	0.0405179	2.89703e-10	0.905934518316299	OneHour 2-Hydroxybutyric acid	OA
GRCh38	chr2	27527678	A	G	rs2950835	intergenic	GCKR/C2orf16	-0.228086	0.0386626	3.64844e-09	0.905934518316299	OneHour 2-Hydroxybutyric acid	OA
GRCh38	chr2	27527679	T	A	rs2911711	intergenic	GCKR/C2orf16	-0.228489	0.0386949	3.52882e-09	0.905934518316299	OneHour 2-Hydroxybutyric acid	OA
GRCh38	chr2	27529596	G	A	rs11127048	intergenic	GCKR/C2orf16	-0.239968	0.0402363	2.46178e-09	0.905934518316299	OneHour 2-Hydroxybutyric acid	OA
GRCh38	chr2	27530004	C	T	rs6753534	intergenic	GCKR/C2orf16	-0.240259	0.0395835	1.28175e-09	0.905934518316299	OneHour 2-Hydroxybutyric acid	OA
GRCh38	chr1	119366585	A	C	rs3753266	intergenic	LINC01780/HAO2	0.389783	0.0704155	3.10408e-08	0.904700652168077	OneHour 2-Hydroxyvaleric acid	AA
GRCh38	chr1	119366661	A	G	rs72994399	intergenic	LINC01780/HAO2	0.393531	0.0709782	2.94983e-08	0.904700652168077	OneHour 2-Hydroxyvaleric acid	AA
GRCh38	chr1	119366988	AAT	A	rs398089563	intergenic	LINC01780/HAO2	0.393552	0.070985	2.95385e-08	0.904700652168077	OneHour 2-Hydroxyvaleric acid	AA
GRCh38	chr19	48699602	G	A	rs16982241	intronic	FUT2	0.386722	0.0682329	1.44747e-08	0.909961512375686	OneHour 6-Deoxyhexose	CHO
GRCh38	chr19	48700403	C	T	rs111299903	intronic	FUT2	0.403093	0.0632279	1.82668e-10	0.909961512375686	OneHour 6-Deoxyhexose	CHO
GRCh38	chr19	48700476	A	G	rs111311275	intronic	FUT2	0.403322	0.0630373	1.57271e-10	0.909961512375686	OneHour 6-Deoxyhexose	CHO
GRCh38	chr19	48700482	A	G	rs137975940	intronic	FUT2	0.402055	0.0630131	1.7651e-10	0.909961512375686	OneHour 6-Deoxyhexose	CHO
GRCh38	chr19	48700533	G	A	rs78430926	intronic	FUT2	0.409205	0.0629057	7.76637e-11	0.909961512375686	OneHour 6-Deoxyhexose	CHO
GRCh38	chr19	48700735	G	A	rs60686256	intronic	FUT2	0.398145	0.0675763	3.8206e-09	0.909961512375686	OneHour 6-Deoxyhexose	CHO
GRCh38	chr19	48700764	A	C	rs57940795	intronic	FUT2	0.415355	0.062955	4.17755e-11	0.909961512375686	OneHour 6-Deoxyhexose	CHO
GRCh38	chr19	48700799	C	CA	rs61524388	intronic	FUT2	0.4217	0.0631383	2.40589e-11	0.909961512375686	OneHour 6-Deoxyhexose	CHO
GRCh38	chr19	48701137	A	G	rs73942308	intronic	FUT2	0.436383	0.0726777	1.92087e-09	0.909961512375686	OneHour 6-Deoxyhexose	CHO
GRCh38	chr1	78645734	T	G	rs2148686	UTR3	IFI44L	0.315428	0.055962	1.73578e-08	0.91669397	OneHour AC C10:3	AC
GRCh38	chr10	59706080	A	G	rs1171619	intronic	SLC16A9	0.382757	0.054178	1.60842e-12	0.915511063	OneHour AC C2	AC
GRCh38	chr10	59707424	G	T	rs1171617	intronic	SLC16A9	0.399562	0.0511062	5.3558e-15	0.915511063	OneHour AC C2	AC
GRCh38	chr10	59708831	G	T	rs1171616	intronic	SLC16A9	0.398959	0.0511337	6.08022e-15	0.915511063	OneHour AC C2	AC
GRCh38	chr6	160139848	CATG	C	rs72552763	exonic	SLC22A1	-0.330234	0.0553308	2.39648e-09	0.9298086	OneHour AC C4/Ci4	AA
GRCh38	chr6	160139865	CTGGTAAGT	C	rs35854239	exonic	SLC22A1	0.211723	0.0373264	1.40979e-08	0.9298086	OneHour AC C4/Ci4	AA
GRCh38	chr6	160143444	C	G	rs662138	intronic	SLC22A1	-0.330511	0.0553253	2.31564e-09	0.9298086	OneHour AC C4/Ci4	AA
GRCh38	chr6	160148036	C	T	rs62440901	intronic	SLC22A1	-0.334747	0.0571369	4.66555e-09	0.9298086	OneHour AC C4/Ci4	AA
GRCh38	chr6	160154334	G	A	rs11753995	intronic	SLC22A1	-0.332107	0.0584157	1.30635e-08	0.9298086	OneHour AC C4/Ci4	AA
GRCh38	chr2	210675783	C	A	rs1047891	exonic	CPS1	0.397302	0.0409866	3.21391e-22	0.907139116	OneHour AC C6-DC/C8-OH	AC
GRCh38	chr2	210678331	T	C	rs715	UTR3	CPS1	0.396776	0.0432901	4.93074e-20	0.907139116	OneHour AC C6-DC/C8-OH	AC
GRCh38	chr2	210681389	T	C	rs4142151	intergenic	CPS1/ERBB4	-0.22114	0.039661	2.46468e-08	0.907139116	OneHour AC C6-DC/C8-OH	AC
GRCh38	chr2	210685132	G	A	rs55932961	intergenic	CPS1/ERBB4	0.36417	0.0517369	1.93796e-12	0.907139116	OneHour AC C6-DC/C8-OH	AC
GRCh38	chr2	210694812	G	A	rs7424145	intergenic	CPS1/ERBB4	0.359883	0.0513499	2.40961e-12	0.907139116	OneHour AC C6-DC/C8-OH	AC
GRCh38	chr2	210698200	C	T	rs72944180	intergenic	CPS1/ERBB4	0.356606	0.051543	4.56059e-12	0.907139116	OneHour AC C6-DC/C8-OH	AC
GRCh38	chr2	210700968	C	T	rs4673546	intergenic	CPS1/ERBB4	0.341302	0.0511771	2.57512e-11	0.907139116	OneHour AC C6-DC/C8-OH	AC
GRCh38	chr2	210701619	T	A	rs4560045	intergenic	CPS1/ERBB4	0.313414	0.0481914	7.84577e-11	0.907139116	OneHour AC C6-DC/C8-OH	AC
GRCh38	chr2	210704675	T	C	rs12613336	intergenic	CPS1/ERBB4	0.309894	0.0474489	6.52822e-11	0.907139116	OneHour AC C6-DC/C8-OH	AC
GRCh38	chr2	210706193	T	C	rs72946069	intergenic	CPS1/ERBB4	0.333689	0.0503737	3.48992e-11	0.907139116	OneHour AC C6-DC/C8-OH	AC
GRCh38	chr2	210707209	A	G	rs16844825	intergenic	CPS1/ERBB4	0.339234	0.051045	3.01634e-11	0.907139116	OneHour AC C6-DC/C8-OH	AC
GRCh38	chr2	210708835	G	A	rs2193617	intergenic	CPS1/ERBB4	0.332749	0.0511331	7.64096e-11	0.907139116	OneHour AC C6-DC/C8-OH	AC
GRCh38	chr2	210710399	A	G	rs11892610	intergenic	CPS1/ERBB4	0.324855	0.0498783	7.36881e-11	0.907139116	OneHour AC C6-DC/C8-OH	AC
GRCh38	chr2	210714380	ATC	A	rs397725123	intergenic	CPS1/ERBB4	0.329306	0.0506172	7.72786e-11	0.907139116	OneHour AC C6-DC/C8-OH	AC
GRCh38	chr2	210715340	ATTAT	A	rs369583297	intergenic	CPS1/ERBB4	0.342893	0.0506988	1.34853e-11	0.907139116	OneHour AC C6-DC/C8-OH	AC
GRCh38	chr2	210716418	T	C	rs3815630	intergenic	CPS1/ERBB4	0.345468	0.0505992	8.6386e-12	0.907139116	OneHour AC C6-DC/C8-OH	AC
GRCh38	chr2	210716521	C	T	rs16844839	intergenic	CPS1/ERBB4	0.339926	0.0505236	1.71926e-11	0.907139116	OneHour AC C6-DC/C8-OH	AC
GRCh38	chr2	210718298	C	T	rs10490322	intergenic	CPS1/ERBB4	0.342124	0.050567	1.32615e-11	0.907139116	OneHour AC C6-DC/C8-OH	AC
GRCh38	chr2	210718377	C	T	rs72946100	intergenic	CPS1/ERBB4	0.343391	0.05066	1.21553e-11	0.907139116	OneHour AC C6-DC/C8-OH	AC
GRCh38	chr2	210718529	G	A	rs10490323	intergenic	CPS1/ERBB4	0.342109	0.0505668	1.32864e-11	0.907139116	OneHour AC C6-DC/C8-OH	AC
GRCh38	chr2	210721721	C	T	rs72933859	intergenic	CPS1/ERBB4	0.338914	0.050495	1.92188e-11	0.907139116	OneHour AC C6-DC/C8-OH	AC
GRCh38	chr2	210722907	C	T	rs16844862	intergenic	CPS1/ERBB4	0.338793	0.0504916	1.94775e-11	0.907139116	OneHour AC C6-DC/C8-OH	AC
GRCh38	chr2	210723454	C	T	rs72933867	intergenic	CPS1/ERBB4	0.337545	0.0504054	2.13326e-11	0.907139116	OneHour AC C6-DC/C8-OH	AC
GRCh38	chr2	210723890	T	A	rs60285414	intergenic	CPS1/ERBB4	0.327371	0.0502369	7.19454e-11	0.907139116	OneHour AC C6-DC/C8-OH	AC
GRCh38	chr2	210724326	G	A	rs72933873	intergenic	CPS1/ERBB4	0.334536	0.0504254	3.26084e-11	0.907139116	OneHour AC C6-DC/C8-OH	AC
GRCh38	chr2	210725783	G	A	rs72933879	intergenic	CPS1/ERBB4	0.330604	0.0502326	4.65818e-11	0.907139116	OneHour AC C6-DC/C8-OH	AC
GRCh38	chr2	210726730	G	GA	rs775497415	intergenic	CPS1/ERBB4	0.327566	0.0503995	8.06448e-11	0.907139116	OneHour AC C6-DC/C8-OH	AC
GRCh38	chr2	210728613	G	T	rs56038715	intergenic	CPS1/ERBB4	0.326211	0.0503137	8.96021e-11	0.907139116	OneHour AC C6-DC/C8-OH	AC
GRCh38	chr2	210728712	C	T	rs56404001	intergenic	CPS1/ERBB4	0.336316	0.0504796	2.69372e-11	0.907139116	OneHour AC C6-DC/C8-OH	AC
GRCh38	chr2	210728935	G	T	rs56090331	intergenic	CPS1/ERBB4	0.32621	0.050314	8.96264e-11	0.907139116	OneHour AC C6-DC/C8-OH	AC
GRCh38	chr2	210731176	C	T	rs72933889	intergenic	CPS1/ERBB4	0.332663	0.0504846	4.41605e-11	0.907139116	OneHour AC C6-DC/C8-OH	AC
GRCh38	chr2	210731394	G	GT	rs143739102	intergenic	CPS1/ERBB4	0.303808	0.0483281	3.24969e-10	0.907139116	OneHour AC C6-DC/C8-OH	AC
GRCh38	chr2	210731732	CAAAG	C	rs374454325	intergenic	CPS1/ERBB4	0.329061	0.0499071	4.29637e-11	0.907139116	OneHour AC C6-DC/C8-OH	AC
GRCh38	chr2	210731774	G	A	rs11680929	intergenic	CPS1/ERBB4	0.328563	0.0498681	4.43895e-11	0.907139116	OneHour AC C6-DC/C8-OH	AC
GRCh38	chr2	210733337	G	A	rs66826907	intergenic	CPS1/ERBB4	0.288593	0.0470763	8.7691e-10	0.907139116	OneHour AC C6-DC/C8-OH	AC
GRCh38	chr2	210733676	C	T	rs10490324	intergenic	CPS1/ERBB4	0.309569	0.0497767	4.99841e-10	0.907139116	OneHour AC C6-DC/C8-OH	AC
GRCh38	chr2	210734522	A	G	rs72933893	intergenic	CPS1/ERBB4	0.297924	0.0500641	2.66741e-09	0.907139116	OneHour AC C6-DC/C8-OH	AC
GRCh38	chr2	210734897	C	T	rs10932352	intergenic	CPS1/ERBB4	0.28848	0.0470715	8.86804e-10	0.907139116	OneHour AC C6-DC/C8-OH	AC
GRCh38	chr2	210735022	C	T	rs10192282	intergenic	CPS1/ERBB4	0.290903	0.0457995	2.13016e-10	0.907139116	OneHour AC C6-DC/C8-OH	AC
GRCh38	chr2	210735337	C	T	rs10932353	intergenic	CPS1/ERBB4	0.288474	0.0470724	8.88238e-10	0.907139116	OneHour AC C6-DC/C8-OH	AC
GRCh38	chr2	210735587	A	G	rs10932355	intergenic	CPS1/ERBB4	0.286935	0.0468561	9.14012e-10	0.907139116	OneHour AC C6-DC/C8-OH	AC
GRCh38	chr2	210736392	T	C	rs2160847	intergenic	CPS1/ERBB4	0.288007	0.0470454	9.24604e-10	0.907139116	OneHour AC C6-DC/C8-OH	AC
GRCh38	chr2	210736515	A	T	rs7421152	intergenic	CPS1/ERBB4	0.288479	0.0470711	8.86648e-10	0.907139116	OneHour AC C6-DC/C8-OH	AC
GRCh38	chr2	210737692	T	C	rs16844874	intergenic	CPS1/ERBB4	0.31238	0.0495418	2.87475e-10	0.907139116	OneHour AC C6-DC/C8-OH	AC
GRCh38	chr2	210738022	G	T	rs67868327	intergenic	CPS1/ERBB4	0.287334	0.0470592	1.02293e-09	0.907139116	OneHour AC C6-DC/C8-OH	AC
GRCh38	chr2	210738747	G	A	rs4513233	intergenic	CPS1/ERBB4	0.293935	0.0501344	4.54728e-09	0.907139116	OneHour AC C6-DC/C8-OH	AC
GRCh38	chr2	210739281	G	A	rs17777738	intergenic	CPS1/ERBB4	0.285485	0.04722	1.48634e-09	0.907139116	OneHour AC C6-DC/C8-OH	AC
GRCh38	chr2	210739726	C	A	rs57548804	intergenic	CPS1/ERBB4	0.287335	0.0470604	1.0237e-09	0.907139116	OneHour AC C6-DC/C8-OH	AC
GRCh38	chr2	210740718	A	G	rs75682318	intergenic	CPS1/ERBB4	0.284893	0.0472087	1.59198e-09	0.907139116	OneHour AC C6-DC/C8-OH	AC
GRCh38	chr2	210741120	G	A	rs55781041	intergenic	CPS1/ERBB4	0.284335	0.0471053	1.57832e-09	0.907139116	OneHour AC C6-DC/C8-OH	AC
GRCh38	chr2	210741300	C	T	rs56298236	intergenic	CPS1/ERBB4	0.30901	0.0496601	4.89318e-10	0.907139116	OneHour AC C6-DC/C8-OH	AC
GRCh38	chr2	210741395	G	A	rs56320616	intergenic	CPS1/ERBB4	0.308931	0.0496598	4.94183e-10	0.907139116	OneHour AC C6-DC/C8-OH	AC
GRCh38	chr2	210743149	T	G	rs56364701	intergenic	CPS1/ERBB4	0.312497	0.0495545	2.86107e-10	0.907139116	OneHour AC C6-DC/C8-OH	AC
GRCh38	chr2	210743562	C	A	rs57364222	intergenic	CPS1/ERBB4	0.294715	0.0500426	3.87884e-09	0.907139116	OneHour AC C6-DC/C8-OH	AC
GRCh38	chr2	210744560	G	GC	rs147407725	intergenic	CPS1/ERBB4	0.285935	0.0471306	1.30425e-09	0.907139116	OneHour AC C6-DC/C8-OH	AC
GRCh38	chr2	210745177	C	G	rs10490325	intergenic	CPS1/ERBB4	0.293085	0.0500151	4.63066e-09	0.907139116	OneHour AC C6-DC/C8-OH	AC
GRCh38	chr2	210745915	CTG	C	rs3061580	intergenic	CPS1/ERBB4	0.299539	0.0493239	1.25618e-09	0.907139116	OneHour AC C6-DC/C8-OH	AC
GRCh38	chr2	210749914	G	T	rs10206976	intergenic	CPS1/ERBB4	0.287499	0.0480117	2.12295e-09	0.907139116	OneHour AC C6-DC/C8-OH	AC
GRCh38	chr2	210752170	A	G	rs2216405	intergenic	CPS1/ERBB4	0.292952	0.0499253	4.41609e-09	0.907139116	OneHour AC C6-DC/C8-OH	AC
GRCh38	chr2	210759245	T	C	rs35394656	intergenic	CPS1/ERBB4	0.29429	0.0501812	4.50355e-09	0.907139116	OneHour AC C6-DC/C8-OH	AC
GRCh38	chr2	210761351	A	G	rs149981938	intergenic	CPS1/ERBB4	0.295413	0.050107	3.73217e-09	0.907139116	OneHour AC C6-DC/C8-OH	AC
GRCh38	chr2	210761818	C	A	rs113205253	intergenic	CPS1/ERBB4	0.291985	0.0501989	6.0072e-09	0.907139116	OneHour AC C6-DC/C8-OH	AC
GRCh38	chr2	210770763	G	A	rs10932359	intergenic	CPS1/ERBB4	0.278919	0.0481131	6.74537e-09	0.907139116	OneHour AC C6-DC/C8-OH	AC
GRCh38	chr2	210777636	C	T	rs78087469	intergenic	CPS1/ERBB4	0.285606	0.0504358	1.48952e-08	0.907139116	OneHour AC C6-DC/C8-OH	AC
GRCh38	chr2	210779923	T	G	rs10172053	intergenic	CPS1/ERBB4	0.274747	0.0479537	1.00771e-08	0.907139116	OneHour AC C6-DC/C8-OH	AC
GRCh38	chr2	210786493	A	AT	rs398105269	intergenic	CPS1/ERBB4	0.287361	0.0506924	1.4388e-08	0.907139116	OneHour AC C6-DC/C8-OH	AC
GRCh38	chr2	210787199	T	C	rs72941839	intergenic	CPS1/ERBB4	0.289294	0.0514521	1.88126e-08	0.907139116	OneHour AC C6-DC/C8-OH	AC
GRCh38	chr2	210787429	C	T	rs112206077	intergenic	CPS1/ERBB4	0.287882	0.0514757	2.23704e-08	0.907139116	OneHour AC C6-DC/C8-OH	AC
GRCh38	chr2	210788256	G	GA	rs144227795	intergenic	CPS1/ERBB4	0.289474	0.051895	2.43212e-08	0.907139116	OneHour AC C6-DC/C8-OH	AC
GRCh38	chr1	75636236	T	C	rs12144212	intergenic	SLC44A5/ACADM	-0.30004	0.0526735	1.22488e-08	0.935610489	OneHour AC C8	AC
GRCh38	chr1	75640990	T	C	rs211718	intergenic	SLC44A5/ACADM	0.298428	0.0440768	1.28219e-11	0.935610489	OneHour AC C8	AC
GRCh38	chr1	75641276	T	A	rs380075	intergenic	SLC44A5/ACADM	0.306796	0.0447099	6.79376e-12	0.935610489	OneHour AC C8	AC
GRCh38	chr1	75641277	T	C	rs385897	intergenic	SLC44A5/ACADM	0.306796	0.04471	6.79423e-12	0.935610489	OneHour AC C8	AC
GRCh38	chr1	75641284	G	A	rs211717	intergenic	SLC44A5/ACADM	0.306809	0.04471	6.7815e-12	0.935610489	OneHour AC C8	AC
GRCh38	chr1	75648085	T	C	rs437298	intergenic	SLC44A5/ACADM	0.309625	0.0467748	3.60458e-11	0.935610489	OneHour AC C8	AC
GRCh38	chr1	75650869	T	C	rs448710	intergenic	SLC44A5/ACADM	0.306852	0.0447051	6.70013e-12	0.935610489	OneHour AC C8	AC
GRCh38	chr1	75653343	A	G	rs416420	intergenic	SLC44A5/ACADM	0.302582	0.0449394	1.66089e-11	0.935610489	OneHour AC C8	AC
GRCh38	chr1	75653385	T	G	rs435039	intergenic	SLC44A5/ACADM	0.308789	0.0468413	4.33272e-11	0.935610489	OneHour AC C8	AC
GRCh38	chr1	75654745	T	G	rs441109	intergenic	SLC44A5/ACADM	0.298954	0.04636	1.12946e-10	0.935610489	OneHour AC C8	AC
GRCh38	chr1	75658288	C	G	rs6672180	intergenic	SLC44A5/ACADM	-0.298278	0.0442863	1.63678e-11	0.935610489	OneHour AC C8	AC
GRCh38	chr1	75665707	C	G	rs4949872	intergenic	SLC44A5/ACADM	-0.306412	0.0465139	4.47175e-11	0.935610489	OneHour AC C8	AC
GRCh38	chr1	75666385	C	A	rs11163924	intergenic	SLC44A5/ACADM	-0.295568	0.0458603	1.15634e-10	0.935610489	OneHour AC C8	AC
GRCh38	chr1	75667569	A	G	rs60378926	intergenic	SLC44A5/ACADM	-0.306225	0.0465321	4.67524e-11	0.935610489	OneHour AC C8	AC
GRCh38	chr1	75668573	T	C	rs7549167	intergenic	SLC44A5/ACADM	-0.313097	0.0444692	1.91186e-12	0.935610489	OneHour AC C8	AC
GRCh38	chr1	75670261	A	G	rs7552404	intergenic	SLC44A5/ACADM	-0.302363	0.0443658	9.41103e-12	0.935610489	OneHour AC C8	AC
GRCh38	chr1	75671921	T	C	rs12134854	intergenic	SLC44A5/ACADM	-0.319309	0.0433235	1.70198e-13	0.935610489	OneHour AC C8	AC
GRCh38	chr1	75673581	G	A	rs7548962	intergenic	SLC44A5/ACADM	-0.302192	0.0443626	9.63465e-12	0.935610489	OneHour AC C8	AC
GRCh38	chr1	75674588	G	A	rs6593585	intergenic	SLC44A5/ACADM	-0.30219	0.0443641	9.65277e-12	0.935610489	OneHour AC C8	AC
GRCh38	chr1	75674626	C	CCA	rs199885381	intergenic	SLC44A5/ACADM	-0.29948	0.0444592	1.62743e-11	0.935610489	OneHour AC C8	AC
GRCh38	chr1	75677773	T	C	rs7516122	intergenic	SLC44A5/ACADM	-0.295703	0.0459907	1.27923e-10	0.935610489	OneHour AC C8	AC
GRCh38	chr1	75678488	T	C	rs7518999	intergenic	SLC44A5/ACADM	-0.301301	0.0443188	1.05719e-11	0.935610489	OneHour AC C8	AC
GRCh38	chr1	75678774	C	T	rs61797307	intergenic	SLC44A5/ACADM	-0.301146	0.0443234	1.08854e-11	0.935610489	OneHour AC C8	AC
GRCh38	chr1	75678889	A	G	rs149708706	intergenic	SLC44A5/ACADM	-0.301129	0.044317	1.08389e-11	0.935610489	OneHour AC C8	AC
GRCh38	chr1	75680827	GT	G	rs768836025	intergenic	SLC44A5/ACADM	-0.295302	0.0459927	1.35722e-10	0.935610489	OneHour AC C8	AC
GRCh38	chr1	75681641	G	A	rs373237743	intergenic	SLC44A5/ACADM	-0.302853	0.0445253	1.03308e-11	0.935610489	OneHour AC C8	AC
GRCh38	chr1	75682788	C	A	rs12087626	intergenic	SLC44A5/ACADM	-0.304642	0.0445944	8.40966e-12	0.935610489	OneHour AC C8	AC
GRCh38	chr1	75684064	G	A	rs12085123	intergenic	SLC44A5/ACADM	-0.300122	0.0445992	1.7047e-11	0.935610489	OneHour AC C8	AC
GRCh38	chr1	75685568	C	T	rs11163961	intergenic	SLC44A5/ACADM	-0.300449	0.0447808	1.95533e-11	0.935610489	OneHour AC C8	AC
GRCh38	chr1	75687391	C	T	rs1855136	intergenic	SLC44A5/ACADM	-0.295354	0.0462819	1.75215e-10	0.935610489	OneHour AC C8	AC
GRCh38	chr1	75688484	CCTT	C	rs72469474	intergenic	SLC44A5/ACADM	-0.295267	0.0462827	1.77499e-10	0.935610489	OneHour AC C8	AC
GRCh38	chr1	75688745	G	A	rs7518038	intergenic	SLC44A5/ACADM	-0.300035	0.0444446	1.47069e-11	0.935610489	OneHour AC C8	AC
GRCh38	chr1	75693513	G	A	rs1498316	intergenic	SLC44A5/ACADM	-0.297494	0.0461327	1.12842e-10	0.935610489	OneHour AC C8	AC
GRCh38	chr1	75693540	G	A	rs1498315	intergenic	SLC44A5/ACADM	-0.303611	0.0443707	7.77696e-12	0.935610489	OneHour AC C8	AC
GRCh38	chr1	75694764	A	C	rs7533888	intergenic	SLC44A5/ACADM	-0.303783	0.0443673	7.54148e-12	0.935610489	OneHour AC C8	AC
GRCh38	chr1	75696204	T	C	rs4949874	intergenic	SLC44A5/ACADM	-0.302221	0.0444894	1.0976e-11	0.935610489	OneHour AC C8	AC
GRCh38	chr1	75698704	C	T	rs6688749	intergenic	SLC44A5/ACADM	-0.30377	0.0443695	7.57559e-12	0.935610489	OneHour AC C8	AC
GRCh38	chr1	75700303	T	C	rs12118698	intergenic	SLC44A5/ACADM	-0.303786	0.0443678	7.54134e-12	0.935610489	OneHour AC C8	AC
GRCh38	chr1	75700872	T	C	rs61797335	intergenic	SLC44A5/ACADM	-0.307556	0.0464924	3.711e-11	0.935610489	OneHour AC C8	AC
GRCh38	chr1	75701161	C	G	rs7550949	intergenic	SLC44A5/ACADM	-0.303805	0.0443658	7.50311e-12	0.935610489	OneHour AC C8	AC
GRCh38	chr1	75702115	A	T	rs11164014	intergenic	SLC44A5/ACADM	-0.29774	0.046033	9.9328e-11	0.935610489	OneHour AC C8	AC
GRCh38	chr1	75702239	T	C	rs76963882	intergenic	SLC44A5/ACADM	-0.307856	0.0445406	4.78555e-12	0.935610489	OneHour AC C8	AC
GRCh38	chr1	75702655	A	G	rs61797337	intergenic	SLC44A5/ACADM	-0.304492	0.0443658	6.73255e-12	0.935610489	OneHour AC C8	AC
GRCh38	chr1	75707395	G	A	rs4949875	intergenic	SLC44A5/ACADM	-0.298431	0.0459948	8.67785e-11	0.935610489	OneHour AC C8	AC
GRCh38	chr1	75707692	C	T	rs4949876	intergenic	SLC44A5/ACADM	-0.30434	0.0443592	6.84707e-12	0.935610489	OneHour AC C8	AC
GRCh38	chr1	75708059	A	G	rs7513559	intergenic	SLC44A5/ACADM	-0.298432	0.045995	8.67854e-11	0.935610489	OneHour AC C8	AC
GRCh38	chr1	75711647	G	A	rs942270	intergenic	SLC44A5/ACADM	-0.308243	0.0464816	3.32302e-11	0.935610489	OneHour AC C8	AC
GRCh38	chr1	75712164	C	T	rs1498312	intergenic	SLC44A5/ACADM	-0.304297	0.0443567	6.87534e-12	0.935610489	OneHour AC C8	AC
GRCh38	chr1	75713902	A	G	rs2133134	intergenic	SLC44A5/ACADM	-0.297382	0.0460082	1.02194e-10	0.935610489	OneHour AC C8	AC
GRCh38	chr1	75716827	T	C	rs11161437	intergenic	SLC44A5/ACADM	-0.29905	0.0458783	7.10989e-11	0.935610489	OneHour AC C8	AC
GRCh38	chr1	75719623	G	A	rs7534754	intergenic	SLC44A5/ACADM	-0.310991	0.0447025	3.4783e-12	0.935610489	OneHour AC C8	AC
GRCh38	chr1	75721264	G	A	rs12091720	intergenic	SLC44A5/ACADM	-0.312616	0.0448404	3.13038e-12	0.935610489	OneHour AC C8	AC
GRCh38	chr1	75724261	G	T	rs61797339	upstream	ACADM	-0.307017	0.044465	5.03167e-12	0.935610489	OneHour AC C8	AC
GRCh38	chr1	75726897	C	T	rs11161468	intronic	ACADM	-0.311749	0.0443414	2.05562e-12	0.935610489	OneHour AC C8	AC
GRCh38	chr1	75727080	C	T	rs1890451	intronic	ACADM	-0.311757	0.0443412	2.05275e-12	0.935610489	OneHour AC C8	AC
GRCh38	chr1	75728369	C	G	rs7524467	intronic	ACADM	-0.316956	0.0448764	1.63113e-12	0.935610489	OneHour AC C8	AC
GRCh38	chr1	75729746	T	TG	rs145024038	intronic	ACADM	-0.31484	0.0450239	2.69602e-12	0.935610489	OneHour AC C8	AC
GRCh38	chr1	75731227	C	T	rs61797340	intronic	ACADM	-0.310947	0.0464193	2.10341e-11	0.935610489	OneHour AC C8	AC
GRCh38	chr1	75735983	C	G	rs4949877	intronic	ACADM	-0.309456	0.0443302	2.93718e-12	0.935610489	OneHour AC C8	AC
GRCh38	chr1	75737771	A	G	rs4559448	intronic	ACADM	-0.309434	0.0443321	2.95349e-12	0.935610489	OneHour AC C8	AC
GRCh38	chr1	75737794	AT	A	rs200529519	intronic	ACADM	-0.316997	0.0450741	2.02453e-12	0.935610489	OneHour AC C8	AC
GRCh38	chr1	75738165	C	G	rs7539246	intronic	ACADM	-0.309427	0.0443268	2.93964e-12	0.935610489	OneHour AC C8	AC
GRCh38	chr1	75739958	C	A	rs12127402	intronic	ACADM	-0.309408	0.0443274	2.9509e-12	0.935610489	OneHour AC C8	AC
GRCh38	chr1	75742919	C	A	rs61799965	ncRNA_exonic	DLSTP1	-0.310816	0.0464873	2.29276e-11	0.935610489	OneHour AC C8	AC
GRCh38	chr1	75742921	C	T	rs372334337	ncRNA_exonic	DLSTP1	-0.310782	0.0464869	2.3036e-11	0.935610489	OneHour AC C8	AC
GRCh38	chr1	75744069	G	A	rs12123977	ncRNA_exonic	DLSTP1	-0.314332	0.0448593	2.43359e-12	0.935610489	OneHour AC C8	AC
GRCh38	chr1	75744604	C	T	rs11161510	ncRNA_exonic	DLSTP1	-0.310728	0.0463354	1.99943e-11	0.935610489	OneHour AC C8	AC
GRCh38	chr1	75744792	C	T	rs11161511	ncRNA_exonic	DLSTP1	-0.314328	0.0448595	2.43586e-12	0.935610489	OneHour AC C8	AC
GRCh38	chr1	75746874	C	T	rs11161515	intronic	ACADM	-0.310815	0.0464156	2.13689e-11	0.935610489	OneHour AC C8	AC
GRCh38	chr1	75747206	C	CT	rs398102889	intronic	ACADM	-0.3096	0.0443683	2.99541e-12	0.935610489	OneHour AC C8	AC
GRCh38	chr1	75748030	C	A	rs4949674	intronic	ACADM	-0.314345	0.0448587	2.42724e-12	0.935610489	OneHour AC C8	AC
GRCh38	chr1	75750645	T	C	rs11161521	intronic	ACADM	-0.310685	0.0463851	2.11376e-11	0.935610489	OneHour AC C8	AC
GRCh38	chr1	75750964	G	A	rs61799967	intronic	ACADM	-0.310804	0.0464099	2.12861e-11	0.935610489	OneHour AC C8	AC
GRCh38	chr1	75751412	G	A	rs12126607	intronic	ACADM	-0.314492	0.0448561	2.3637e-12	0.935610489	OneHour AC C8	AC
GRCh38	chr1	75751484	G	A	rs4646961	intronic	ACADM	-0.314295	0.0448376	2.38955e-12	0.935610489	OneHour AC C8	AC
GRCh38	chr1	75751508	G	A	rs77773255	intronic	ACADM	-0.309851	0.0443462	2.8065e-12	0.935610489	OneHour AC C8	AC
GRCh38	chr1	75752634	G	T	rs72686191	intronic	ACADM	-0.31073	0.0464139	2.16047e-11	0.935610489	OneHour AC C8	AC
GRCh38	chr1	75753133	A	C	rs10873685	intronic	ACADM	-0.309373	0.0442805	2.81499e-12	0.935610489	OneHour AC C8	AC
GRCh38	chr1	75756955	G	A	rs12126481	intronic	ACADM	-0.313563	0.0448593	2.7505e-12	0.935610489	OneHour AC C8	AC
GRCh38	chr1	75758325	C	T	rs2185152	intronic	ACADM	-0.314364	0.0448483	2.39177e-12	0.935610489	OneHour AC C8	AC
GRCh38	chr1	75758752	C	T	rs61289992	intronic	ACADM	-0.311698	0.0463708	1.79428e-11	0.935610489	OneHour AC C8	AC
GRCh38	chr1	75759063	C	T	rs61622554	intronic	ACADM	-0.309259	0.044316	2.98357e-12	0.935610489	OneHour AC C8	AC
GRCh38	chr1	75759398	A	C	rs17587071	intronic	ACADM	-0.309258	0.044316	2.98405e-12	0.935610489	OneHour AC C8	AC
GRCh38	chr1	75761337	G	A		exonic	ACADM	-0.310613	0.0463288	2.02038e-11	0.935610489	OneHour AC C8	AC
GRCh38	chr1	75763435	T	C	rs8763	UTR3	ACADM	-0.356584	0.0573937	5.19975e-10	0.935610489	OneHour AC C8	AC
GRCh38	chr1	75766328	TAA	T	rs141109580	intergenic	ACADM/RABGGTB	-0.245629	0.0443036	2.95238e-08	0.935610489	OneHour AC C8	AC
GRCh38	chr1	75768572	G	A	rs7516226	intergenic	ACADM/RABGGTB	-0.30455	0.0462801	4.68598e-11	0.935610489	OneHour AC C8	AC
GRCh38	chr1	75769670	C	T	rs28602663	intergenic	ACADM/RABGGTB	-0.280826	0.0444797	2.72646e-10	0.935610489	OneHour AC C8	AC
GRCh38	chr1	75770221	C	A	rs9662166	intergenic	ACADM/RABGGTB	-0.281436	0.044463	2.45687e-10	0.935610489	OneHour AC C8	AC
GRCh38	chr1	75771458	G	A	rs4949879	intergenic	ACADM/RABGGTB	-0.281901	0.0444511	2.27037e-10	0.935610489	OneHour AC C8	AC
GRCh38	chr1	75773001	G	A	rs61799988	intergenic	ACADM/RABGGTB	-0.306913	0.0461175	2.83276e-11	0.935610489	OneHour AC C8	AC
GRCh38	chr1	75777753	G	A	rs2211080	intergenic	ACADM/RABGGTB	-0.282037	0.0454792	5.59474e-10	0.935610489	OneHour AC C8	AC
GRCh38	chr1	75781586	A	G	rs61799990	intergenic	ACADM/RABGGTB	-0.271958	0.0449163	1.40603e-09	0.935610489	OneHour AC C8	AC
GRCh38	chr1	75783021	T	C	rs56352044	intergenic	ACADM/RABGGTB	-0.278713	0.0459662	1.33255e-09	0.935610489	OneHour AC C8	AC
GRCh38	chr1	75783022	A	G	rs56267813	intergenic	ACADM/RABGGTB	-0.28626	0.0461404	5.50113e-10	0.935610489	OneHour AC C8	AC
GRCh38	chr1	75783905	G	A	rs12094842	intergenic	ACADM/RABGGTB	-0.273151	0.0435223	3.47108e-10	0.935610489	OneHour AC C8	AC
GRCh38	chr1	75789543	A	G	rs11161620	ncRNA_exonic	SNORD45B	-0.272712	0.0491671	2.91218e-08	0.935610489	OneHour AC C8	AC
GRCh38	chr1	75790547	T	G	rs12093623	intronic	RABGGTB	-0.272967	0.0490467	2.61472e-08	0.935610489	OneHour AC C8	AC
GRCh38	chr1	75812460	G	A	rs5745363	intronic	MSH4	-0.283796	0.048986	6.89669e-09	0.935610489	OneHour AC C8	AC
GRCh38	chr1	75813713	TAAG	T	rs5745365	intronic	MSH4	-0.277776	0.0491419	1.58107e-08	0.935610489	OneHour AC C8	AC
GRCh38	chr1	75840805	C	G	rs61770533	intronic	MSH4	-0.27717	0.0491163	1.66977e-08	0.935610489	OneHour AC C8	AC
GRCh38	chr1	75840906	A	C	rs5745390	intronic	MSH4	-0.277191	0.0491088	1.65731e-08	0.935610489	OneHour AC C8	AC
GRCh38	chr1	75843139	C	T	rs61254599	intronic	MSH4	-0.277003	0.0490998	1.68436e-08	0.935610489	OneHour AC C8	AC
GRCh38	chr2	209979452	C	G	rs2723218	intronic	UNC80	-0.206992	0.0373954	3.10846e-08	0.915857061	OneHour AC C8:1-OH/C6:1-DC	AC
GRCh38	chr2	209981210	G	T	rs2887870	intronic	UNC80	0.227271	0.0380776	2.39266e-09	0.915857061	OneHour AC C8:1-OH/C6:1-DC	AC
GRCh38	chr2	209981585	AAAAC	A	rs397688261	intronic	UNC80	-0.207403	0.0372429	2.56331e-08	0.915857061	OneHour AC C8:1-OH/C6:1-DC	AC
GRCh38	chr2	209981989	C	T	rs2723220	intronic	UNC80	-0.215055	0.03716	7.15368e-09	0.915857061	OneHour AC C8:1-OH/C6:1-DC	AC
GRCh38	chr2	209982143	A	G	rs2723222	intronic	UNC80	-0.213121	0.0369285	7.8719e-09	0.915857061	OneHour AC C8:1-OH/C6:1-DC	AC
GRCh38	chr2	209982899	G	A	rs2723224	intronic	UNC80	-0.207539	0.0369707	1.98132e-08	0.915857061	OneHour AC C8:1-OH/C6:1-DC	AC
GRCh38	chr2	209983934	C	T	rs6435549	intronic	UNC80	0.225136	0.0382486	3.95394e-09	0.915857061	OneHour AC C8:1-OH/C6:1-DC	AC
GRCh38	chr2	209985370	G	A	rs2539860	intronic	UNC80	-0.218025	0.0374034	5.57573e-09	0.915857061	OneHour AC C8:1-OH/C6:1-DC	AC
GRCh38	chr2	209985563	G	A	rs17818273	intronic	UNC80	0.210928	0.037874	2.55888e-08	0.915857061	OneHour AC C8:1-OH/C6:1-DC	AC
GRCh38	chr2	209989125	C	T	rs55817320	intronic	UNC80	0.228004	0.0382561	2.52325e-09	0.915857061	OneHour AC C8:1-OH/C6:1-DC	AC
GRCh38	chr2	209989752	A	G	rs17818393	intronic	UNC80	0.243151	0.0380668	1.68646e-10	0.915857061	OneHour AC C8:1-OH/C6:1-DC	AC
GRCh38	chr2	209991934	G	A	rs7589926	intronic	UNC80	0.235557	0.0382023	7.0023e-10	0.915857061	OneHour AC C8:1-OH/C6:1-DC	AC
GRCh38	chr2	210009522	T	C	rs3738934	intronic	RPE	0.349525	0.0433279	7.20659e-16	0.915857061	OneHour AC C8:1-OH/C6:1-DC	AC
GRCh38	chr2	210013393	C	T	rs2887872	intronic	RPE	0.244949	0.0390939	3.71269e-10	0.915857061	OneHour AC C8:1-OH/C6:1-DC	AC
GRCh38	chr2	210016169	T	C	rs7570090	intronic	RPE	0.244453	0.0387814	2.9126e-10	0.915857061	OneHour AC C8:1-OH/C6:1-DC	AC
GRCh38	chr2	210020298	C	T	rs7585265	UTR3	RPE	0.358241	0.0438786	3.23135e-16	0.915857061	OneHour AC C8:1-OH/C6:1-DC	AC
GRCh38	chr2	210024352	A	ATTAT	rs200080121	intronic	KANSL1L	0.354931	0.0432541	2.29204e-16	0.915857061	OneHour AC C8:1-OH/C6:1-DC	AC
GRCh38	chr2	210025035	A	G	rs6435550	intronic	KANSL1L	0.236343	0.0384858	8.19842e-10	0.915857061	OneHour AC C8:1-OH/C6:1-DC	AC
GRCh38	chr2	210029659	ATTG	A	rs3835772	intronic	KANSL1L	0.330241	0.0487068	1.20016e-11	0.915857061	OneHour AC C8:1-OH/C6:1-DC	AC
GRCh38	chr2	210035925	G	C	rs56016194	ncRNA_intronic	KANSL1L-AS1	0.237788	0.0388242	9.08316e-10	0.915857061	OneHour AC C8:1-OH/C6:1-DC	AC
GRCh38	chr2	210037311	G	A	rs55996099	ncRNA_intronic	KANSL1L-AS1	0.328201	0.0485441	1.37157e-11	0.915857061	OneHour AC C8:1-OH/C6:1-DC	AC
GRCh38	chr2	210048343	A	G	rs12470144	ncRNA_intronic	KANSL1L-AS1	0.357461	0.0433936	1.75613e-16	0.915857061	OneHour AC C8:1-OH/C6:1-DC	AC
GRCh38	chr2	210056768	C	T	rs2539007	ncRNA_intronic	KANSL1L-AS1	-0.205954	0.0366872	1.97949e-08	0.915857061	OneHour AC C8:1-OH/C6:1-DC	AC
GRCh38	chr2	210060179	A	C	rs2539014	ncRNA_intronic	KANSL1L-AS1	-0.203845	0.0366497	2.66708e-08	0.915857061	OneHour AC C8:1-OH/C6:1-DC	AC
GRCh38	chr2	210077175	T	C	rs10490029	intronic	KANSL1L	0.230261	0.0386306	2.51337e-09	0.915857061	OneHour AC C8:1-OH/C6:1-DC	AC
GRCh38	chr2	210087038	T	A	rs12617077	intronic	KANSL1L	0.32076	0.0465525	5.56791e-12	0.915857061	OneHour AC C8:1-OH/C6:1-DC	AC
GRCh38	chr2	210089267	G	T	rs12468576	intronic	KANSL1L	0.308028	0.047837	1.20168e-10	0.915857061	OneHour AC C8:1-OH/C6:1-DC	AC
GRCh38	chr2	210120453	T	C	rs62201633	intronic	KANSL1L	-0.203638	0.0367623	3.03645e-08	0.915857061	OneHour AC C8:1-OH/C6:1-DC	AC
GRCh38	chr2	210125733	C	T	rs62201634	intronic	KANSL1L	-0.203914	0.0367424	2.85966e-08	0.915857061	OneHour AC C8:1-OH/C6:1-DC	AC
GRCh38	chr2	210142563	T	C	rs12612970	intronic	KANSL1L	0.240208	0.0386151	4.95359e-10	0.915857061	OneHour AC C8:1-OH/C6:1-DC	AC
GRCh38	chr2	210142797	T	C	rs12613036	intronic	KANSL1L	0.350432	0.0432913	5.73884e-16	0.915857061	OneHour AC C8:1-OH/C6:1-DC	AC
GRCh38	chr2	210146338	C	T	rs12151736	intronic	KANSL1L	0.31232	0.0471465	3.48529e-11	0.915857061	OneHour AC C8:1-OH/C6:1-DC	AC
GRCh38	chr2	210165756	C	T	rs72990864	intronic	KANSL1L	0.334807	0.0487361	6.42913e-12	0.915857061	OneHour AC C8:1-OH/C6:1-DC	AC
GRCh38	chr2	210175505	G	A	rs60591652	intergenic	KANSL1L/ACADL	0.239758	0.0386137	5.32792e-10	0.915857061	OneHour AC C8:1-OH/C6:1-DC	AC
GRCh38	chr2	210178378	A	G	rs7584317	intergenic	KANSL1L/ACADL	0.238305	0.0386292	6.8711e-10	0.915857061	OneHour AC C8:1-OH/C6:1-DC	AC
GRCh38	chr2	210180758	T	C	rs1396828	intergenic	KANSL1L/ACADL	-0.205323	0.0365583	1.95085e-08	0.915857061	OneHour AC C8:1-OH/C6:1-DC	AC
GRCh38	chr2	210187070	C	T	rs4673503	downstream	ACADL	-0.208172	0.0367727	1.50449e-08	0.915857061	OneHour AC C8:1-OH/C6:1-DC	AC
GRCh38	chr2	210191933	C	T	rs7601356	intronic	ACADL	0.358836	0.04353	1.67334e-16	0.915857061	OneHour AC C8:1-OH/C6:1-DC	AC
GRCh38	chr2	210192224	C	T	rs67549871	intronic	ACADL	-0.209065	0.0368125	1.35332e-08	0.915857061	OneHour AC C8:1-OH/C6:1-DC	AC
GRCh38	chr2	210195326	T	G	rs2286963	exonic	ACADL	0.412829	0.0442476	1.05887e-20	0.915857061	OneHour AC C8:1-OH/C6:1-DC	AC
GRCh38	chr2	210200152	T	TG	rs752097613	intronic	ACADL	-0.221408	0.0361005	8.61792e-10	0.915857061	OneHour AC C8:1-OH/C6:1-DC	AC
GRCh38	chr2	210200156	A	T	rs5000481	intronic	ACADL	-0.221438	0.0360964	8.53602e-10	0.915857061	OneHour AC C8:1-OH/C6:1-DC	AC
GRCh38	chr2	210202764	G	C	rs263679	intronic	ACADL	-0.266871	0.0387442	5.65741e-12	0.915857061	OneHour AC C8:1-OH/C6:1-DC	AC
GRCh38	chr2	210202879	A	G	rs263678	intronic	ACADL	-0.266816	0.0387195	5.53977e-12	0.915857061	OneHour AC C8:1-OH/C6:1-DC	AC
GRCh38	chr2	210210185	T	C	rs3764913	intronic	ACADL	0.393414	0.0438407	2.86664e-19	0.915857061	OneHour AC C8:1-OH/C6:1-DC	AC
GRCh38	chr2	210238721	G	T	rs7558218	intergenic	ACADL/MYL1	0.405055	0.0446782	1.23419e-19	0.915857061	OneHour AC C8:1-OH/C6:1-DC	AC
GRCh38	chr2	210257236	G	A	rs4384713	intergenic	ACADL/MYL1	-0.223185	0.0362974	7.80804e-10	0.915857061	OneHour AC C8:1-OH/C6:1-DC	AC
GRCh38	chr2	210258573	A	T	rs55948947	intergenic	ACADL/MYL1	0.260914	0.0383857	1.06707e-11	0.915857061	OneHour AC C8:1-OH/C6:1-DC	AC
GRCh38	chr2	210261104	C	T	rs1995834	intergenic	ACADL/MYL1	-0.228805	0.036298	2.90942e-10	0.915857061	OneHour AC C8:1-OH/C6:1-DC	AC
GRCh38	chr2	210261609	C	T	rs7604364	intergenic	ACADL/MYL1	0.26	0.0383863	1.25912e-11	0.915857061	OneHour AC C8:1-OH/C6:1-DC	AC
GRCh38	chr2	210267691	A	G	rs1509569	intergenic	ACADL/MYL1	0.252153	0.0381919	4.04951e-11	0.915857061	OneHour AC C8:1-OH/C6:1-DC	AC
GRCh38	chr2	210268426	G	A	rs7557847	intergenic	ACADL/MYL1	0.394821	0.0445765	8.20903e-19	0.915857061	OneHour AC C8:1-OH/C6:1-DC	AC
GRCh38	chr2	210272687	G	A	rs60194422	intergenic	ACADL/MYL1	-0.21967	0.0362896	1.41954e-09	0.915857061	OneHour AC C8:1-OH/C6:1-DC	AC
GRCh38	chr2	210274085	G	A	rs10932321	intergenic	ACADL/MYL1	-0.222814	0.0365556	1.09304e-09	0.915857061	OneHour AC C8:1-OH/C6:1-DC	AC
GRCh38	chr2	210274364	A	G	rs62202980	intergenic	ACADL/MYL1	-0.223724	0.0363402	7.44221e-10	0.915857061	OneHour AC C8:1-OH/C6:1-DC	AC
GRCh38	chr2	210276543	T	C	rs7563494	intergenic	ACADL/MYL1	-0.223144	0.0363593	8.39952e-10	0.915857061	OneHour AC C8:1-OH/C6:1-DC	AC
GRCh38	chr2	210277124	T	C	rs59164445	intergenic	ACADL/MYL1	-0.220196	0.0362331	1.22285e-09	0.915857061	OneHour AC C8:1-OH/C6:1-DC	AC
GRCh38	chr2	210277779	C	G	rs6758643	intergenic	ACADL/MYL1	-0.219533	0.0364916	1.78777e-09	0.915857061	OneHour AC C8:1-OH/C6:1-DC	AC
GRCh38	chr2	210277785	T	G	rs56054544	intergenic	ACADL/MYL1	-0.213958	0.0361009	3.09137e-09	0.915857061	OneHour AC C8:1-OH/C6:1-DC	AC
GRCh38	chr2	210277948	AAC	A	rs72411754	intergenic	ACADL/MYL1	-0.214039	0.0361235	3.11904e-09	0.915857061	OneHour AC C8:1-OH/C6:1-DC	AC
GRCh38	chr2	210278461	A	C	rs4672564	intergenic	ACADL/MYL1	-0.222577	0.0369419	1.6904e-09	0.915857061	OneHour AC C8:1-OH/C6:1-DC	AC
GRCh38	chr2	210278474	C	G	rs4672565	intergenic	ACADL/MYL1	-0.218005	0.0365771	2.51995e-09	0.915857061	OneHour AC C8:1-OH/C6:1-DC	AC
GRCh38	chr2	210279323	C	A	rs2102470	intergenic	ACADL/MYL1	-0.209169	0.0375713	2.58801e-08	0.915857061	OneHour AC C8:1-OH/C6:1-DC	AC
GRCh38	chr2	210279814	C	G	rs7560883	intergenic	ACADL/MYL1	-0.207209	0.0373781	2.96348e-08	0.915857061	OneHour AC C8:1-OH/C6:1-DC	AC
GRCh38	chr2	210282360	A	G	rs13001819	intergenic	ACADL/MYL1	-0.213679	0.0374936	1.2046e-08	0.915857061	OneHour AC C8:1-OH/C6:1-DC	AC
GRCh38	chr2	210282366	T	C	rs13028512	intergenic	ACADL/MYL1	-0.208884	0.0377084	3.03398e-08	0.915857061	OneHour AC C8:1-OH/C6:1-DC	AC
GRCh38	chr2	210282539	T	A	rs28838651	intergenic	ACADL/MYL1	-0.214229	0.0371576	8.14629e-09	0.915857061	OneHour AC C8:1-OH/C6:1-DC	AC
GRCh38	chr2	210282713	C	T	rs6721507	intergenic	ACADL/MYL1	-0.215363	0.0375797	9.99392e-09	0.915857061	OneHour AC C8:1-OH/C6:1-DC	AC
GRCh38	chr2	210283135	A	T	rs6753282	intergenic	ACADL/MYL1	-0.206835	0.0373582	3.08522e-08	0.915857061	OneHour AC C8:1-OH/C6:1-DC	AC
GRCh38	chr2	210284388	G	A	rs62203001	intergenic	ACADL/MYL1	-0.214097	0.0370757	7.71357e-09	0.915857061	OneHour AC C8:1-OH/C6:1-DC	AC
GRCh38	chr2	210285096	G	A	rs7582804	intergenic	ACADL/MYL1	-0.216318	0.0377811	1.03099e-08	0.915857061	OneHour AC C8:1-OH/C6:1-DC	AC
GRCh38	chr2	210285202	T	C	rs7596691	intergenic	ACADL/MYL1	-0.214109	0.0370765	7.70474e-09	0.915857061	OneHour AC C8:1-OH/C6:1-DC	AC
GRCh38	chr2	210285292	G	C	rs7583039	intergenic	ACADL/MYL1	-0.215388	0.0374375	8.75338e-09	0.915857061	OneHour AC C8:1-OH/C6:1-DC	AC
GRCh38	chr2	210285313	T	C	rs12999760	intergenic	ACADL/MYL1	-0.207008	0.037359	3.00665e-08	0.915857061	OneHour AC C8:1-OH/C6:1-DC	AC
GRCh38	chr2	210285677	TGTGGTGCCTTGGTA	T	rs370181141	intergenic	ACADL/MYL1	-0.208747	0.0374647	2.5209e-08	0.915857061	OneHour AC C8:1-OH/C6:1-DC	AC
GRCh38	chr2	210286395	A	G	rs1355204	intergenic	ACADL/MYL1	-0.220475	0.0379769	6.41768e-09	0.915857061	OneHour AC C8:1-OH/C6:1-DC	AC
GRCh38	chr2	210286902	C	T	rs2048274	intergenic	ACADL/MYL1	-0.209111	0.0374059	2.26662e-08	0.915857061	OneHour AC C8:1-OH/C6:1-DC	AC
GRCh38	chr2	210286944	T	C	rs2048275	intergenic	ACADL/MYL1	-0.209107	0.0374056	2.26724e-08	0.915857061	OneHour AC C8:1-OH/C6:1-DC	AC
GRCh38	chr2	210286967	T	C	rs2048276	intergenic	ACADL/MYL1	-0.227541	0.0377811	1.71633e-09	0.915857061	OneHour AC C8:1-OH/C6:1-DC	AC
GRCh38	chr2	210287245	T	G	rs6734950	intergenic	ACADL/MYL1	-0.225483	0.0376151	2.04142e-09	0.915857061	OneHour AC C8:1-OH/C6:1-DC	AC
GRCh38	chr2	210287981	A	G	rs867342	intergenic	ACADL/MYL1	-0.212807	0.0376051	1.52277e-08	0.915857061	OneHour AC C8:1-OH/C6:1-DC	AC
GRCh38	chr2	210289404	G	A	rs11889646	downstream	MYL1	-0.207181	0.0372411	2.64815e-08	0.915857061	OneHour AC C8:1-OH/C6:1-DC	AC
GRCh38	chr2	210291804	A	G		intronic	MYL1	-0.220058	0.0378397	6.04449e-09	0.915857061	OneHour AC C8:1-OH/C6:1-DC	AC
GRCh38	chr2	210291961	G	A	rs6739786	intronic	MYL1	-0.209517	0.0373718	2.06731e-08	0.915857061	OneHour AC C8:1-OH/C6:1-DC	AC
GRCh38	chr2	210292393	C	CA	rs5838199	intronic	MYL1	-0.213998	0.0374628	1.11468e-08	0.915857061	OneHour AC C8:1-OH/C6:1-DC	AC
GRCh38	chr2	210292725	T	C	rs2136457	intronic	MYL1	-0.220465	0.0379551	6.30049e-09	0.915857061	OneHour AC C8:1-OH/C6:1-DC	AC
GRCh38	chr2	210292963	G	A	rs1963089	intronic	MYL1	-0.218244	0.0374676	5.71531e-09	0.915857061	OneHour AC C8:1-OH/C6:1-DC	AC
GRCh38	chr2	210293039	CTTTG	C	rs146970856	intronic	MYL1	-0.218235	0.0374681	5.72645e-09	0.915857061	OneHour AC C8:1-OH/C6:1-DC	AC
GRCh38	chr2	210294785	G	T	rs1995835	intronic	MYL1	-0.225634	0.0375488	1.86553e-09	0.915857061	OneHour AC C8:1-OH/C6:1-DC	AC
GRCh38	chr2	210294849	T	C	rs7558394	intronic	MYL1	-0.225528	0.0375528	1.90585e-09	0.915857061	OneHour AC C8:1-OH/C6:1-DC	AC
GRCh38	chr2	210294947	T	G	rs1995836	intronic	MYL1	-0.219244	0.0379613	7.67438e-09	0.915857061	OneHour AC C8:1-OH/C6:1-DC	AC
GRCh38	chr2	210296430	G	C	rs6735154	intronic	MYL1	-0.217063	0.0374692	6.9102e-09	0.915857061	OneHour AC C8:1-OH/C6:1-DC	AC
GRCh38	chr2	210296718	A	G	rs62203003	intronic	MYL1	-0.21653	0.0370164	4.9284e-09	0.915857061	OneHour AC C8:1-OH/C6:1-DC	AC
GRCh38	chr2	210297437	C	T	rs2370884	intronic	MYL1	-0.216936	0.0374637	7.01513e-09	0.915857061	OneHour AC C8:1-OH/C6:1-DC	AC
GRCh38	chr2	210298274	G	A	rs7592060	intronic	MYL1	-0.22562	0.0375518	1.87557e-09	0.915857061	OneHour AC C8:1-OH/C6:1-DC	AC
GRCh38	chr2	210298850	A	C	rs2063311	intronic	MYL1	-0.21769	0.0377532	8.11155e-09	0.915857061	OneHour AC C8:1-OH/C6:1-DC	AC
GRCh38	chr2	210298858	C	T	rs2063310	intronic	MYL1	-0.225568	0.0375502	1.88875e-09	0.915857061	OneHour AC C8:1-OH/C6:1-DC	AC
GRCh38	chr2	210300058	A	AC	rs75676954	intronic	MYL1	-0.229834	0.0376823	1.06574e-09	0.915857061	OneHour AC C8:1-OH/C6:1-DC	AC
GRCh38	chr2	210300175	G	A	rs4672568	intronic	MYL1	-0.229456	0.0376289	1.07496e-09	0.915857061	OneHour AC C8:1-OH/C6:1-DC	AC
GRCh38	chr2	210301836	G	T	rs62203006	intronic	MYL1	-0.221395	0.0375562	3.74581e-09	0.915857061	OneHour AC C8:1-OH/C6:1-DC	AC
GRCh38	chr2	210302408	A	T	rs2292300	intronic	MYL1	-0.221302	0.0375568	3.80466e-09	0.915857061	OneHour AC C8:1-OH/C6:1-DC	AC
GRCh38	chr2	210302991	C	T	rs16844288	intronic	MYL1	-0.221424	0.0375567	3.7303e-09	0.915857061	OneHour AC C8:1-OH/C6:1-DC	AC
GRCh38	chr2	210303457	T	TC	rs35179660	intronic	MYL1	-0.221222	0.0375787	3.93505e-09	0.915857061	OneHour AC C8:1-OH/C6:1-DC	AC
GRCh38	chr2	210303622	A	C	rs12469767	intronic	MYL1	-0.234479	0.0377164	5.07114e-10	0.915857061	OneHour AC C8:1-OH/C6:1-DC	AC
GRCh38	chr2	210303914	A	G	rs1472955	intronic	MYL1	-0.230235	0.037673	9.87534e-10	0.915857061	OneHour AC C8:1-OH/C6:1-DC	AC
GRCh38	chr2	210304674	G	C	rs11904281	intronic	MYL1	-0.220943	0.0375663	4.06749e-09	0.915857061	OneHour AC C8:1-OH/C6:1-DC	AC
GRCh38	chr2	210306248	A	G	rs6725084	intronic	MYL1	-0.234617	0.0377635	5.20443e-10	0.915857061	OneHour AC C8:1-OH/C6:1-DC	AC
GRCh38	chr2	210306368	A	G	rs13009477	intronic	MYL1	-0.234998	0.0377755	4.94292e-10	0.915857061	OneHour AC C8:1-OH/C6:1-DC	AC
GRCh38	chr2	210307796	A	G	rs11890217	intronic	MYL1	-0.233964	0.0378107	6.10192e-10	0.915857061	OneHour AC C8:1-OH/C6:1-DC	AC
GRCh38	chr2	210308309	G	C	rs7556821	intronic	MYL1	-0.233161	0.0379329	7.91328e-10	0.915857061	OneHour AC C8:1-OH/C6:1-DC	AC
GRCh38	chr2	210310319	A	G	rs1074158	intronic	MYL1	-0.211624	0.0367097	8.17547e-09	0.915857061	OneHour AC C8:1-OH/C6:1-DC	AC
GRCh38	chr2	210310522	C	T	rs9646846	intronic	MYL1	0.339955	0.044432	1.99223e-14	0.915857061	OneHour AC C8:1-OH/C6:1-DC	AC
GRCh38	chr2	210675783	C	A	rs1047891	exonic	CPS1	0.31936	0.0455439	2.34717e-12	0.903307464302299	OneHour Aminomalonic acid	AA
GRCh38	chr2	210678331	T	C	rs715	UTR3	CPS1	0.299827	0.0481751	4.85611e-10	0.903307464302299	OneHour Aminomalonic acid	AA
GRCh38	chr4	25398375	A	G	rs62409208	intronic	ANAPC4	-0.557224	0.0942007	3.31302e-09	0.889625954308832	OneHour Arachidonic acid (also Eicosapentaenoic acid)	FA
GRCh38	chr20	6850588	A	G	rs6085694	intergenic	BMP2/LINC01428	-0.213098	0.0382437	2.51694e-08	0.906051884	OneHour Arginine	AA
GRCh38	chr7	106057663	G	A	rs6950272	intergenic	CDHR3/SYPL1	-0.41361	0.0715056	7.2814e-09	0.898220692530624	OneHour beta-Alanine/3-Aminoisobutyric acid	AA
GRCh38	chr7	106057958	G	A	rs66521748	intergenic	CDHR3/SYPL1	-0.389874	0.0697381	2.26355e-08	0.898220692530624	OneHour beta-Alanine/3-Aminoisobutyric acid	AA
GRCh38	chr4	162322472	CTGAG	C	rs138608768	intergenic	FSTL5/MIR4454	-1.14532	0.206527	2.92899e-08	0.885592002924751	OneHour Ethanolamine	LIPIDS
GRCh38	chr10	17057017	T	C	rs11254351	intronic	CUBN	-0.534667	0.0964248	2.94104e-08	0.885592002924751	OneHour Ethanolamine	LIPIDS
GRCh38	chr8	2053637	T	G	rs4876236	intronic	MYOM2	-0.351649	0.0612868	9.59377e-09	0.918973016	OneHour Glutamine/Glutamic acid	AA
GRCh38	chr2	210675783	C	A	rs1047891	exonic	CPS1	0.58345	0.0412255	1.79879e-45	0.910543748	OneHour Glycine	AA
GRCh38	chr2	210678331	T	C	rs715	UTR3	CPS1	0.514928	0.0434733	2.29259e-32	0.910543748	OneHour Glycine	AA
GRCh38	chr2	210678677	C	G	rs12476133	UTR3	CPS1	-0.27643	0.0440358	3.44307e-10	0.910543748	OneHour Glycine	AA
GRCh38	chr2	210679390	T	C	rs13388400	downstream	CPS1	-0.254737	0.0439036	6.54487e-09	0.910543748	OneHour Glycine	AA
GRCh38	chr2	210685132	G	A	rs55932961	intergenic	CPS1/ERBB4	0.458868	0.0519033	9.50091e-19	0.910543748	OneHour Glycine	AA
GRCh38	chr2	210694812	G	A	rs7424145	intergenic	CPS1/ERBB4	0.456705	0.0513471	5.86987e-19	0.910543748	OneHour Glycine	AA
GRCh38	chr2	210695786	T	C	rs13427306	intergenic	CPS1/ERBB4	-0.271598	0.0440603	7.08216e-10	0.910543748	OneHour Glycine	AA
GRCh38	chr2	210698200	C	T	rs72944180	intergenic	CPS1/ERBB4	0.455691	0.0515107	9.02885e-19	0.910543748	OneHour Glycine	AA
GRCh38	chr2	210699154	T	C	rs12475956	intergenic	CPS1/ERBB4	-0.258028	0.0437974	3.82905e-09	0.910543748	OneHour Glycine	AA
GRCh38	chr2	210700968	C	T	rs4673546	intergenic	CPS1/ERBB4	0.455295	0.0514231	8.45011e-19	0.910543748	OneHour Glycine	AA
GRCh38	chr2	210701619	T	A	rs4560045	intergenic	CPS1/ERBB4	0.396262	0.0484128	2.72139e-16	0.910543748	OneHour Glycine	AA
GRCh38	chr2	210703066	G	A	rs13422990	intergenic	CPS1/ERBB4	-0.288473	0.0430298	2.02767e-11	0.910543748	OneHour Glycine	AA
GRCh38	chr2	210703690	C	A	rs2371028	intergenic	CPS1/ERBB4	-0.276424	0.0441444	3.80509e-10	0.910543748	OneHour Glycine	AA
GRCh38	chr2	210704675	T	C	rs12613336	intergenic	CPS1/ERBB4	0.393242	0.0473947	1.06609e-16	0.910543748	OneHour Glycine	AA
GRCh38	chr2	210705115	A	T	rs7586579	intergenic	CPS1/ERBB4	-0.258942	0.0450791	9.23756e-09	0.910543748	OneHour Glycine	AA
GRCh38	chr2	210706035	C	T	rs2887916	intergenic	CPS1/ERBB4	-0.266288	0.0410408	8.67619e-11	0.910543748	OneHour Glycine	AA
GRCh38	chr2	210706193	T	C	rs72946069	intergenic	CPS1/ERBB4	0.456993	0.0504018	1.22341e-19	0.910543748	OneHour Glycine	AA
GRCh38	chr2	210706917	A	G	rs13006513	intergenic	CPS1/ERBB4	-0.267048	0.044411	1.82007e-09	0.910543748	OneHour Glycine	AA
GRCh38	chr2	210707209	A	G	rs16844825	intergenic	CPS1/ERBB4	0.459569	0.0510848	2.33677e-19	0.910543748	OneHour Glycine	AA
GRCh38	chr2	210708835	G	A	rs2193617	intergenic	CPS1/ERBB4	0.447773	0.0511638	2.10067e-18	0.910543748	OneHour Glycine	AA
GRCh38	chr2	210710399	A	G	rs11892610	intergenic	CPS1/ERBB4	0.439164	0.0498813	1.31811e-18	0.910543748	OneHour Glycine	AA
GRCh38	chr2	210714380	ATC	A	rs397725123	intergenic	CPS1/ERBB4	0.449208	0.0506292	7.15175e-19	0.910543748	OneHour Glycine	AA
GRCh38	chr2	210715340	ATTAT	A	rs369583297	intergenic	CPS1/ERBB4	0.470401	0.050716	1.77288e-20	0.910543748	OneHour Glycine	AA
GRCh38	chr2	210716418	T	C	rs3815630	intergenic	CPS1/ERBB4	0.475037	0.0506175	6.30195e-21	0.910543748	OneHour Glycine	AA
GRCh38	chr2	210716521	C	T	rs16844839	intergenic	CPS1/ERBB4	0.472227	0.0505442	9.37667e-21	0.910543748	OneHour Glycine	AA
GRCh38	chr2	210718298	C	T	rs10490322	intergenic	CPS1/ERBB4	0.472366	0.050583	9.77645e-21	0.910543748	OneHour Glycine	AA
GRCh38	chr2	210718377	C	T	rs72946100	intergenic	CPS1/ERBB4	0.472754	0.0507289	1.17192e-20	0.910543748	OneHour Glycine	AA
GRCh38	chr2	210718529	G	A	rs10490323	intergenic	CPS1/ERBB4	0.472417	0.0505848	9.71555e-21	0.910543748	OneHour Glycine	AA
GRCh38	chr2	210721721	C	T	rs72933859	intergenic	CPS1/ERBB4	0.473414	0.0505476	7.55425e-21	0.910543748	OneHour Glycine	AA
GRCh38	chr2	210722907	C	T	rs16844862	intergenic	CPS1/ERBB4	0.475036	0.0505723	5.81998e-21	0.910543748	OneHour Glycine	AA
GRCh38	chr2	210723454	C	T	rs72933867	intergenic	CPS1/ERBB4	0.483775	0.0506899	1.37685e-21	0.910543748	OneHour Glycine	AA
GRCh38	chr2	210723890	T	A	rs60285414	intergenic	CPS1/ERBB4	0.470646	0.0505312	1.2314e-20	0.910543748	OneHour Glycine	AA
GRCh38	chr2	210724326	G	A	rs72933873	intergenic	CPS1/ERBB4	0.475848	0.0507111	6.38204e-21	0.910543748	OneHour Glycine	AA
GRCh38	chr2	210725783	G	A	rs72933879	intergenic	CPS1/ERBB4	0.469056	0.0505213	1.62731e-20	0.910543748	OneHour Glycine	AA
GRCh38	chr2	210726730	G	GA	rs775497415	intergenic	CPS1/ERBB4	0.464895	0.0506972	4.7286e-20	0.910543748	OneHour Glycine	AA
GRCh38	chr2	210728613	G	T	rs56038715	intergenic	CPS1/ERBB4	0.465821	0.050594	3.35222e-20	0.910543748	OneHour Glycine	AA
GRCh38	chr2	210728712	C	T	rs56404001	intergenic	CPS1/ERBB4	0.478696	0.0507552	4.0438e-21	0.910543748	OneHour Glycine	AA
GRCh38	chr2	210728935	G	T	rs56090331	intergenic	CPS1/ERBB4	0.465821	0.0505942	3.35346e-20	0.910543748	OneHour Glycine	AA
GRCh38	chr2	210731176	C	T	rs72933889	intergenic	CPS1/ERBB4	0.478437	0.0507801	4.43683e-21	0.910543748	OneHour Glycine	AA
GRCh38	chr2	210731394	G	GT	rs143739102	intergenic	CPS1/ERBB4	0.409298	0.0485329	3.35734e-17	0.910543748	OneHour Glycine	AA
GRCh38	chr2	210731732	CAAAG	C	rs374454325	intergenic	CPS1/ERBB4	0.474203	0.050234	3.73169e-21	0.910543748	OneHour Glycine	AA
GRCh38	chr2	210731774	G	A	rs11680929	intergenic	CPS1/ERBB4	0.473889	0.050133	3.30404e-21	0.910543748	OneHour Glycine	AA
GRCh38	chr2	210733337	G	A	rs66826907	intergenic	CPS1/ERBB4	0.409586	0.0471193	3.54477e-18	0.910543748	OneHour Glycine	AA
GRCh38	chr2	210733676	C	T	rs10490324	intergenic	CPS1/ERBB4	0.468482	0.0498654	5.7253e-21	0.910543748	OneHour Glycine	AA
GRCh38	chr2	210734522	A	G	rs72933893	intergenic	CPS1/ERBB4	0.461243	0.0501538	3.69567e-20	0.910543748	OneHour Glycine	AA
GRCh38	chr2	210734897	C	T	rs10932352	intergenic	CPS1/ERBB4	0.409389	0.0471127	3.63773e-18	0.910543748	OneHour Glycine	AA
GRCh38	chr2	210734961	G	A	rs4673552	intergenic	CPS1/ERBB4	0.252517	0.042589	3.04488e-09	0.910543748	OneHour Glycine	AA
GRCh38	chr2	210735022	C	T	rs10192282	intergenic	CPS1/ERBB4	0.433221	0.0458144	3.19974e-21	0.910543748	OneHour Glycine	AA
GRCh38	chr2	210735337	C	T	rs10932353	intergenic	CPS1/ERBB4	0.409376	0.0471134	3.65115e-18	0.910543748	OneHour Glycine	AA
GRCh38	chr2	210735587	A	G	rs10932355	intergenic	CPS1/ERBB4	0.406712	0.0467858	3.52799e-18	0.910543748	OneHour Glycine	AA
GRCh38	chr2	210736392	T	C	rs2160847	intergenic	CPS1/ERBB4	0.409033	0.0470888	3.74078e-18	0.910543748	OneHour Glycine	AA
GRCh38	chr2	210736515	A	T	rs7421152	intergenic	CPS1/ERBB4	0.409347	0.0471119	3.66209e-18	0.910543748	OneHour Glycine	AA
GRCh38	chr2	210737692	T	C	rs16844874	intergenic	CPS1/ERBB4	0.472404	0.0496443	1.80338e-21	0.910543748	OneHour Glycine	AA
GRCh38	chr2	210738022	G	T	rs67868327	intergenic	CPS1/ERBB4	0.408119	0.0471009	4.52433e-18	0.910543748	OneHour Glycine	AA
GRCh38	chr2	210738747	G	A	rs4513233	intergenic	CPS1/ERBB4	0.455423	0.0502251	1.21608e-19	0.910543748	OneHour Glycine	AA
GRCh38	chr2	210739281	G	A	rs17777738	intergenic	CPS1/ERBB4	0.405169	0.0472664	1.01672e-17	0.910543748	OneHour Glycine	AA
GRCh38	chr2	210739726	C	A	rs57548804	intergenic	CPS1/ERBB4	0.408138	0.0471022	4.51708e-18	0.910543748	OneHour Glycine	AA
GRCh38	chr2	210740718	A	G	rs75682318	intergenic	CPS1/ERBB4	0.404461	0.0472557	1.13869e-17	0.910543748	OneHour Glycine	AA
GRCh38	chr2	210741120	G	A	rs55781041	intergenic	CPS1/ERBB4	0.403546	0.0471663	1.17032e-17	0.910543748	OneHour Glycine	AA
GRCh38	chr2	210741173	G	T	rs13000755	intergenic	CPS1/ERBB4	-0.256114	0.0431906	3.03208e-09	0.910543748	OneHour Glycine	AA
GRCh38	chr2	210741300	C	T	rs56298236	intergenic	CPS1/ERBB4	0.467383	0.0497668	5.91783e-21	0.910543748	OneHour Glycine	AA
GRCh38	chr2	210741395	G	A	rs56320616	intergenic	CPS1/ERBB4	0.46728	0.0497645	6.01044e-21	0.910543748	OneHour Glycine	AA
GRCh38	chr2	210743149	T	G	rs56364701	intergenic	CPS1/ERBB4	0.471447	0.0496644	2.25216e-21	0.910543748	OneHour Glycine	AA
GRCh38	chr2	210743562	C	A	rs57364222	intergenic	CPS1/ERBB4	0.454433	0.0501553	1.29829e-19	0.910543748	OneHour Glycine	AA
GRCh38	chr2	210744560	G	GC	rs147407725	intergenic	CPS1/ERBB4	0.403975	0.0471912	1.12487e-17	0.910543748	OneHour Glycine	AA
GRCh38	chr2	210745177	C	G	rs10490325	intergenic	CPS1/ERBB4	0.454552	0.0501326	1.22355e-19	0.910543748	OneHour Glycine	AA
GRCh38	chr2	210745915	CTG	C	rs3061580	intergenic	CPS1/ERBB4	0.465645	0.0494134	4.36497e-21	0.910543748	OneHour Glycine	AA
GRCh38	chr2	210749914	G	T	rs10206976	intergenic	CPS1/ERBB4	0.459533	0.0479615	9.58374e-22	0.910543748	OneHour Glycine	AA
GRCh38	chr2	210752170	A	G	rs2216405	intergenic	CPS1/ERBB4	0.450219	0.050047	2.34229e-19	0.910543748	OneHour Glycine	AA
GRCh38	chr2	210752874	G	A	rs2287412	intergenic	CPS1/ERBB4	-0.247332	0.0423988	5.42889e-09	0.910543748	OneHour Glycine	AA
GRCh38	chr2	210755857	A	G	rs957749	intergenic	CPS1/ERBB4	-0.251323	0.0429505	4.87284e-09	0.910543748	OneHour Glycine	AA
GRCh38	chr2	210759245	T	C	rs35394656	intergenic	CPS1/ERBB4	0.441756	0.0503504	1.72986e-18	0.910543748	OneHour Glycine	AA
GRCh38	chr2	210761351	A	G	rs149981938	intergenic	CPS1/ERBB4	0.44939	0.0503087	4.15867e-19	0.910543748	OneHour Glycine	AA
GRCh38	chr2	210761818	C	A	rs113205253	intergenic	CPS1/ERBB4	0.44222	0.0504018	1.72587e-18	0.910543748	OneHour Glycine	AA
GRCh38	chr2	210764205	A	G	rs1073974	intergenic	CPS1/ERBB4	-0.239412	0.0427977	2.21852e-08	0.910543748	OneHour Glycine	AA
GRCh38	chr2	210770763	G	A	rs10932359	intergenic	CPS1/ERBB4	0.456814	0.0481582	2.40767e-21	0.910543748	OneHour Glycine	AA
GRCh38	chr2	210772971	T	C	rs10166381	intergenic	CPS1/ERBB4	-0.392659	0.0492785	1.61061e-15	0.910543748	OneHour Glycine	AA
GRCh38	chr2	210776008	T	TA	rs768338639	intergenic	CPS1/ERBB4	-0.239177	0.0430677	2.79995e-08	0.910543748	OneHour Glycine	AA
GRCh38	chr2	210777636	C	T	rs78087469	intergenic	CPS1/ERBB4	0.438244	0.0505775	4.52269e-18	0.910543748	OneHour Glycine	AA
GRCh38	chr2	210779923	T	G	rs10172053	intergenic	CPS1/ERBB4	0.447458	0.0478976	9.45481e-21	0.910543748	OneHour Glycine	AA
GRCh38	chr2	210786493	A	AT	rs398105269	intergenic	CPS1/ERBB4	0.425809	0.0508258	5.39232e-17	0.910543748	OneHour Glycine	AA
GRCh38	chr2	210787199	T	C	rs72941839	intergenic	CPS1/ERBB4	0.430369	0.0516967	8.44054e-17	0.910543748	OneHour Glycine	AA
GRCh38	chr2	210787429	C	T	rs112206077	intergenic	CPS1/ERBB4	0.432674	0.0517116	5.90697e-17	0.910543748	OneHour Glycine	AA
GRCh38	chr2	210788256	G	GA	rs144227795	intergenic	CPS1/ERBB4	0.432922	0.0521301	1.00107e-16	0.910543748	OneHour Glycine	AA
GRCh38	chr2	210794532	C	T	rs35453359	intergenic	CPS1/ERBB4	0.318437	0.0474159	1.86996e-11	0.910543748	OneHour Glycine	AA
GRCh38	chr2	210796513	C	T	rs11680187	intergenic	CPS1/ERBB4	0.316372	0.0476372	3.1098e-11	0.910543748	OneHour Glycine	AA
GRCh38	chr2	210796685	A	C	rs4672598	intergenic	CPS1/ERBB4	-0.315553	0.047169	2.23424e-11	0.910543748	OneHour Glycine	AA
GRCh38	chr2	210797173	C	T	rs4673558	intergenic	CPS1/ERBB4	0.314317	0.0470528	2.38802e-11	0.910543748	OneHour Glycine	AA
GRCh38	chr2	210798250	C	A	rs67823390	intergenic	CPS1/ERBB4	0.316709	0.0473896	2.33956e-11	0.910543748	OneHour Glycine	AA
GRCh38	chr2	210804282	T	C	rs12998006	intergenic	CPS1/ERBB4	0.290206	0.0453322	1.53586e-10	0.910543748	OneHour Glycine	AA
GRCh38	chr2	210807260	A	G	rs986294	intergenic	CPS1/ERBB4	-0.30292	0.0463236	6.18431e-11	0.910543748	OneHour Glycine	AA
GRCh38	chr2	210808686	A	G	rs4673559	intergenic	CPS1/ERBB4	0.314286	0.0480829	6.30498e-11	0.910543748	OneHour Glycine	AA
GRCh38	chr3	107893934	G	A	rs12633960	ncRNA_intronic	LINC00636	-0.835848	0.143577	5.8283e-09	0.908122767008436	OneHour Heptadecanoic acid/Octadecanol	FA
GRCh38	chr3	107896064	T	C	rs78538631	ncRNA_intronic	LINC00636	-0.833994	0.143506	6.18957e-09	0.908122767008436	OneHour Heptadecanoic acid/Octadecanol	FA
GRCh38	chr2	27508073	T	C	rs1260326	exonic	GCKR	-0.251468	0.0389651	1.09179e-10	0.912091114	OneHour Lactate	GC/TCA
GRCh38	chr2	27518370	T	C	rs780094	intronic	GCKR	-0.21894	0.0392895	2.51134e-08	0.912091114	OneHour Lactate	GC/TCA
GRCh38	chr19	32808913	TCTG	T	rs140268273	intronic	TDRD12	-0.473827	0.0828541	1.07268e-08	0.904427103266341	OneHour Lysine	AA
GRCh38	chr2	34164178	C	G	rs143224655	ncRNA_intronic	LINC01317	-1.01573	0.18178	2.301e-08	0.911968828667654	OneHour Methyl eicosatrienoate	FA
GRCh38	chr2	64993776	T	C	rs2160387	intronic	SLC1A4	0.253551	0.0429694	3.61898e-09	0.914736189417935	OneHour N-Methylalanine/2-Aminobutanoic acid/N-Ethylglycine	AA
GRCh38	chr4	43466887	T	C	rs73244344	ncRNA_intronic	LINC02383	-1.40792	0.220934	1.85872e-10	0.89043300164818	OneHour Tryptophan	AA
GRCh38	chr4	43520110	TC	T	rs35802806	intergenic	LINC02383/LINC02475	-1.35211	0.22256	1.23791e-09	0.89043300164818	OneHour Tryptophan	AA
GRCh38	chr6	111101653	A	T	rs6900781	intronic	SLC16A10	-0.195309	0.0352948	3.1365e-08	0.915432242	OneHour Tyrosine	AA
GRCh38	chr6	111106892	T	G	rs9767473	intronic	SLC16A10	-0.20392	0.0353237	7.79165e-09	0.915432242	OneHour Tyrosine	AA
GRCh38	chr6	111141069	G	T	rs9320360	intronic	SLC16A10	-0.203634	0.0353326	8.2473e-09	0.915432242	OneHour Tyrosine	AA
GRCh38	chr6	111148950	T	G	rs1040903	intronic	SLC16A10	-0.202938	0.0353094	9.06094e-09	0.915432242	OneHour Tyrosine	AA
GRCh38	chr6	111150222	A	T	rs1150079	intronic	SLC16A10	-0.197077	0.0352967	2.35784e-08	0.915432242	OneHour Tyrosine	AA
GRCh38	chr6	111151040	A	T	rs1361425	intronic	SLC16A10	-0.197025	0.0352894	2.36237e-08	0.915432242	OneHour Tyrosine	AA
GRCh38	chr6	111158336	C	T	rs11153272	intronic	SLC16A10	-0.203174	0.0352199	7.98751e-09	0.915432242	OneHour Tyrosine	AA
GRCh38	chr6	111158842	T	A	rs1322214	intronic	SLC16A10	-0.197284	0.0353909	2.48336e-08	0.915432242	OneHour Tyrosine	AA
GRCh38	chr6	111183452	G	A	rs354529	intronic	SLC16A10	-0.202617	0.036579	3.03915e-08	0.915432242	OneHour Tyrosine	AA
GRCh38	chr6	111185425	A	G	rs168522	intronic	SLC16A10	-0.201295	0.0353752	1.26832e-08	0.915432242	OneHour Tyrosine	AA
GRCh38	chr6	111186906	G	A	rs354524	intronic	SLC16A10	-0.209147	0.0365681	1.06915e-08	0.915432242	OneHour Tyrosine	AA
GRCh38	chr6	111189564	C	T	rs1150083	intronic	SLC16A10	-0.203164	0.0351713	7.63163e-09	0.915432242	OneHour Tyrosine	AA
GRCh38	chr6	111189921	T	G	rs2757571	intronic	SLC16A10	-0.201346	0.0353573	1.23645e-08	0.915432242	OneHour Tyrosine	AA
GRCh38	chr6	111191175	C	G	rs367734	intronic	SLC16A10	-0.197096	0.0353077	2.37442e-08	0.915432242	OneHour Tyrosine	AA
GRCh38	chr6	111199281	G	A	rs354535	intronic	SLC16A10	-0.205322	0.0365478	1.9329e-08	0.915432242	OneHour Tyrosine	AA
GRCh38	chr6	111209956	T	C	rs354544	intronic	SLC16A10	-0.206456	0.0351	4.05464e-09	0.915432242	OneHour Tyrosine	AA
GRCh38	chr6	111210209	G	A	rs354545	intronic	SLC16A10	-0.207025	0.0348335	2.7941e-09	0.915432242	OneHour Tyrosine	AA
GRCh38	chr6	111219169	G	A	rs405948	intronic	SLC16A10	-0.207484	0.0354272	4.72329e-09	0.915432242	OneHour Tyrosine	AA
GRCh38	chr6	111221864	G	A	rs193282	intronic	SLC16A10	-0.20237	0.0352208	9.15171e-09	0.915432242	OneHour Tyrosine	AA
GRCh38	chr6	111223085	TAAAC	T	rs10680262	UTR3	SLC16A10	-0.200723	0.0352925	1.28979e-08	0.915432242	OneHour Tyrosine	AA
GRCh38	chr6	111223679	C	T	rs191632	UTR3	SLC16A10	-0.198449	0.0351732	1.68018e-08	0.915432242	OneHour Tyrosine	AA
GRCh38	chr6	111225281	G	A	rs354550	UTR3	SLC16A10	-0.206321	0.0352354	4.75591e-09	0.915432242	OneHour Tyrosine	AA
GRCh38	chr6	111227610	C	T	rs354532	UTR3	SLC16A10	-0.217072	0.0359574	1.57089e-09	0.915432242	OneHour Tyrosine	AA
GRCh38	chr6	111227730	C	T	rs354531	UTR3	SLC16A10	-0.221472	0.0360115	7.74654e-10	0.915432242	OneHour Tyrosine	AA
GRCh38	chr6	111227959	G	A	rs2297939	UTR3	SLC16A10	-0.235746	0.0388169	1.25331e-09	0.915432242	OneHour Tyrosine	AA
GRCh38	chr6	111233619	C	G	rs6901004	intergenic	SLC16A10/MFSD4B	0.206305	0.0364483	1.51199e-08	0.915432242	OneHour Tyrosine	AA
GRCh38	chr6	111239743	G	A	rs9487602	intergenic	SLC16A10/MFSD4B	0.211244	0.0362596	5.68127e-09	0.915432242	OneHour Tyrosine	AA
GRCh38	chr6	111239833	A	AT	rs200260625	intergenic	SLC16A10/MFSD4B	0.230841	0.038658	2.35286e-09	0.915432242	OneHour Tyrosine	AA
GRCh38	chr17	6799616	G	GA	rs201535860	UTR3	TEKT1	-0.808904	0.143618	1.77806e-08	0.91184655476899	OneHour Uric acid	PUR/PYR
